# Supplementary material for: Characterizing Plasma-Based Metabolomic Signatures for Metastasis in Non-Small Cell Lung Cancer
Source: Metabolites. 2025 May 20;15(5):340. doi: 10.3390/metabo15050340 (PMC12113581; doi:10.3390/metabo15050340)
Supplement: Supplementary file 1 [file metabolites-15-00340-s001.zip]

Archive with 3 entries (3 files):
- .DS_Store
- Supplementary Figures_5_19_25.pdf
- Supplementary Tables_4_13_25.xlsx
