# Supplementary material for: Characterizing Plasma-Based Metabolomic Signatures for Metastasis in Non-Small Cell Lung Cancer
Source: Metabolites. 2025 May 20;15(5):340. doi: 10.3390/metabo15050340 (PMC12113581; doi:10.3390/metabo15050340)
Supplement: Supplementary file 1 [file metabolites-15-00340-s001.zip › Supplementary Tables_4_13_25.xlsx]

## Sheet: Supplementary Table S1
Supplementary Table S1. Clinical characteristics of patient cohort.
Patient ID	Age	Gender	Race	Stage	Radiation Dose(Gy)	Radiation Fractions	Distant Metastasis within 1 year	Time to Distant Metastasis	Death	Overall Survival	Radiation Delivery	Histology	Concurrent chemotherapy	Immunotherapy	Smoking	Pack Years
IPF043	68	M	White	IIIA	60	30	yes	6.23333	Yes	17.3	Conventional	Adenocarcinoma	Yes	Yes	Former	36.4
IPF061	65	F	White	IIIA	60	30	yes	5.2	Yes	18.6333	Conventional	Adenocarcinoma	Yes	Yes	Current	30
IPF012	63	F	White	IIIA	60	30	yes	9.43333	Yes	27.4667	Conventional	Squamous Cell Carcinoma	Yes	No	Former	40
IPF057	83	M	White	IIIC	60	30	yes	4.4	Yes	8.46667	Conventional	Squamous Cell Carcinoma	No	Yes	Current	50
IPF046	63	F	White	IIIB	60	30	yes	9.1	Yes	14.0333	Conventional	Adenocarcinoma	Yes	No	Current	10
IPF007	70	M	White	IA	50	5	no		No		SBRT	Adenocarcinoma	No	No	Current	30
IPF023	79	M	White	IA	50	5	no		Yes	47.7667	SBRT	Squamous Cell Carcinoma	No	No	Current	50
IPF062	84	M	White	IIIB	60	30	no		Yes	33.7667	Conventional	Adenocarcinoma	Yes	No	Former	40
IPF020	74	M	White	IB	60	15	no		Yes	59.4	SBRT	Squamous Cell Carcinoma	No	Yes	Current	40
IPF055	70	M	White	IB	50	5	no		Yes	29.2	SBRT	Adenocarcinoma	No	No	Former	45
IPF044	60	M	White	IIIA	60	30	no		No		Conventional	Squamous Cell Carcinoma	Yes	Yes	Current	30
IPF068	74	F	White	IA	50	5	no		Yes	9.53333	SBRT	Adenocarcinoma	No	No	Former	40
IPF003	60	M	White	IIIA	60	30	no		No		Conventional	Adenocarcinoma	Yes	No	Former	60
IPF045	68	M	White	IIIA	60	30	no	17	Yes	19.9333	Conventional	Adenocarcinoma	Yes	No	Current	50
IPF070	61	F	White	IA	50	5	no		No		SBRT	Adenocarcinoma	No	No	Current	30
IPF019	56	F	White	IIIA	60	30	no	29.8667	No		Conventional	Adenocarcinoma	Yes	No	Current	40
IPF010	74	M	White	IA	50	5	no		Yes	68.3	SBRT	NOS	No	No	Former	20
IPF022	75	M	White	IA	54	3	no		No		SBRT	Squamous Cell Carcinoma	No	No	Former	67.5
IPF008	74	F	White	IB	50	5	no	40	Yes	47.3667	SBRT	Adenocarcinoma	No	No	Former	30
IPF059	68	F	White	IA	50	5	no		No		SBRT	Adenocarcinoma	No	No	Former	45
IPF014	52	F	White	IIIB	60	30	no	17.1667	Yes	58.6667	Conventional	Adenocarcinoma	Yes	Yes	Former	15
IPF058	71	M	White	IA	50	5	no		No		SBRT	Adenocarcinoma	No	No	Former	30
IPF039	65	M	White	IIIB	60	30	no		No		Conventional	Adenocarcinoma	Yes	Yes	Former	45
IPF060	75	F	White	IA	50	5	no		No		SBRT	Squamous Cell Carcinoma	No	No	Former	61
IPF063	58	M	White	IIIA	60	30	no		No		Conventional	Adenocarcinoma	Yes	Yes	Current	40
IPF066	76	M	White	IIIA	60	30	no		Yes	31.17	Conventional	Squamous Cell Carcinoma	Yes	Yes	Former	100
IPF069	80	F	White	IB	50	5	no		No		SBRT	Squamous Cell Carcinoma	No	No	Former	60
IPF067	65	M	White	IIIA	60	30	no		No		Conventional	Squamous Cell Carcinoma	Yes	Yes	Former	80

## Sheet: Supplementary Table S2
Supplementary Table S2. Normalized intensity of the metabolic feature masses across baseline and follow-up samples.
Patient_ID	Masses	IPF003	IPF007	IPF008	IPF010	IPF012	IPF014	IPF019	IPF020	IPF022	IPF023	IPF039	IPF043	IPF044	IPF045	IPF046	IPF055	IPF057	IPF058	IPF059	IPF060	IPF061	IPF062	IPF063	IPF066	IPF067	IPF068	IPF069	IPF070	IPF007	IPF019	IPF020	IPF039	IPF046	IPF003	IPF008	IPF010	IPF014	IPF022	IPF023	IPF043	IPF044	IPF055	IPF057	IPF062	IPF063	IPF066	IPF067	IPF068
m/z meas.	M measured	Baseline	Baseline	Baseline	Baseline	Baseline	Baseline	Baseline	Baseline	Baseline	Baseline	Baseline	Baseline	Baseline	Baseline	Baseline	Baseline	Baseline	Baseline	Baseline	Baseline	Baseline	Baseline	Baseline	Baseline	Baseline	Baseline	Baseline	Baseline	6 month	6 month	6 month	6 month	6 month	3 month	3 month	3 month	3 month	3 month	3 month	3 month	3 month	3 month	3 month	3 month	3 month	3 month	3 month	3 month
37.3566	38.3638	-0.228841	-0.228841	-0.228841	0.734421	-0.228841	-0.228841	-0.228841	-0.228841	-0.228841	-0.228841	0.546454	-0.228841	0.746545	1.23998	0.474875	-0.228841	-0.228841	0.720863	-0.228841	0.476989	-0.228841	-0.228841	-0.228841	0.993521	-0.228841	0.483946	-0.228841	-0.228841	-0.228841	-0.228841	-0.228841	0.529451	-0.228841	-0.228841	-0.228841	0.564317	-0.228841	-0.228841	-0.228841	-0.228841	-0.228841	-0.228841	0.469102	0.486661	-0.228841	-0.228841	-0.228841	-0.228841
37.3566	38.3639	-0.181524	-0.181524	-0.181524	0.781982	-0.181524	-0.181524	-0.181524	-0.181524	-0.181524	-0.181524	0.61141	-0.181524	0.759555	1.29869	-0.181524	-0.181524	-0.181524	0.659024	-0.181524	-0.181524	-0.181524	-0.181524	-0.181524	0.936992	-0.181524	0.51642	-0.181524	-0.181524	-0.181524	-0.181524	-0.181524	0.616727	-0.181524	-0.181524	-0.181524	0.538024	-0.181524	-0.181524	-0.181524	-0.181524	-0.181524	-0.181524	-0.181524	0.542147	-0.181524	-0.181524	-0.181524	-0.181524
37.37	38.3773	-0.666154	-0.666154	-0.666154	0.219789	0.0319157	0.56886	-0.666154	-0.666154	-0.666154	-0.666154	0.0646418	-0.666154	-0.666154	0.97226	0.165756	-0.666154	1.01114	0.624944	0.460002	0.630575	-0.666154	0.268915	-0.666154	0.0976431	-0.666154	0.179228	0.148253	0.433438	-0.666154	0.626617	1.05206	-0.666154	0.121865	0.309524	-0.666154	0.38671	-0.666154	-0.666154	-0.666154	0.727967	0.22601	0.87857	-0.666154	0.91454	0.240937	-0.666154	0.0928949	0.864113
41.8713	40.8641	-0.000775142	-0.0875997	0.00295031	-0.0179674	0.0986793	-0.0662022	-0.0545958	-0.0819176	-0.0811184	-0.0107634	0.11495	0.0622157	0.0476305	-0.0779854	0.0590923	-0.00844898	0.034395	-0.156206	0.0807135	0.0601674	0.105507	-0.15497	0.120992	0.0533925	0.0892536	0.00159065	0.0234493	0.0416932	-0.0954158	0.087923	0.0121294	0.0363941	0.0654928	0.0192133	-0.02301	0.0874884	-0.191149	-0.0071384	-0.0319786	0.00232706	-0.0784883	0.0102596	0.0542924	-0.0420119	0.0584582	0.00776898	0.0769241	-0.0511062
42.0147	41.0074	0.0118951	-0.024245	-0.0186423	-0.00693254	0.11985	-0.0268475	-0.0723124	-0.0590069	-0.113341	0.0374639	0.131634	0.1394	0.0205081	-0.0614795	0.102386	0.0281701	-0.00180104	-0.15881	0.114387	0.11812	0.152861	-0.199326	0.145751	0.0475204	0.114239	-0.012063	0.0473182	0.0207757	-0.0637027	0.0886756	0.0115639	0.0238226	0.0890819	0.0575234	0.021103	0.121807	-0.225245	0.0340107	-0.015129	0.0738792	-0.0326081	0.0684607	-0.0202199	0.000604633	0.110022	0.0211175	0.0302611	-0.062807
42.0147	41.0075	0.232593	0.23318	0.192803	0.214491	0.368487	-0.509446	-0.509446	-0.509446	-0.509446	0.188541	0.323296	0.317716	0.288927	-0.509446	0.327692	-0.509446	0.264161	-0.509446	0.238061	0.190118	0.343197	-0.509446	0.296948	0.220989	0.229374	-0.509446	0.226978	0.281694	-0.509446	0.337388	0.204561	0.26132	0.358717	-0.509446	-0.509446	0.324479	-0.509446	-0.509446	0.23113	-0.509446	-0.509446	0.193741	0.281116	0.287295	0.212219	0.250014	0.290554	0.208491
41.5832	42.5905	-0.268863	0.431661	0.445353	0.520808	0.758447	-0.268863	-0.268863	-0.268863	-0.268863	-0.268863	0.560079	-0.268863	-0.268863	0.557169	0.437122	0.429075	-0.268863	0.54239	-0.268863	-0.268863	-0.268863	-0.268863	-0.268863	0.53505	-0.268863	0.430584	-0.268863	-0.268863	0.51363	-0.268863	-0.268863	-0.268863	-0.268863	-0.268863	-0.268863	0.589749	0.490806	-0.268863	-0.268863	-0.268863	-0.268863	-0.268863	0.441353	-0.268863	-0.268863	0.517989	-0.268863	-0.268863
41.5833	42.5906	-0.118903	0.307352	0.28601	0.344884	0.207059	0.00661575	0.29435	0.0343019	-0.827307	-0.827307	0.368346	-0.827307	0.493212	0.706256	0.166531	0.0461041	0.0525883	0.393575	0.0424105	0.358088	0.0906924	-0.827307	0.0224454	0.806209	-0.129337	0.116799	-0.0091633	0.0711829	0.247709	-0.0957206	0.144702	0.183461	-0.00293586	-0.113751	0.271798	0.320927	0.299149	-0.827307	-0.827307	-0.827307	0.0131548	-0.00229383	0.137643	0.130025	-0.0152386	0.148101	-0.123273	-0.0539113
41.5834	42.5907	-0.107402	0.255136	0.251801	0.519092	0.124226	-0.137397	0.217192	-0.0333936	-0.888418	-0.888418	0.326015	-0.151894	0.47546	1.11912	0.110777	0.00430248	-0.00492752	0.446015	0.0317583	0.302097	0.0781748	-0.888418	-0.0707792	0.919019	-0.0936034	0.098099	0.000728708	0.035151	0.200061	-0.143413	0.102358	0.165461	-0.0281629	-0.117271	0.231071	0.293761	0.231743	-0.888418	-0.116479	-0.888418	-0.106191	-0.0192751	0.028053	0.127284	-0.0404421	0.0817587	-0.167913	-0.19046
41.5835	42.5908	0.0202948	0.25128	0.138931	0.314514	0.201932	0.0245239	0.256363	0.0579881	-0.692774	-0.692774	0.291023	-0.692774	0.35229	1.06641	0.127351	0.0407558	0.0434845	0.332455	0.174351	0.264885	0.0562365	-0.692774	0.0369111	0.875966	0.0257225	0.0824989	0.0710077	0.0441954	0.145083	0.0796358	0.115075	0.0837608	0.0462075	-0.692774	0.237707	0.246108	0.260721	-0.692774	-0.692774	-0.692774	0.0629954	0.0051595	0.0540449	0.07847	0.0492725	0.135123	0.0326362	-0.692774
41.5836	42.5909	0.0963127	0.316062	0.335387	0.38717	0.287006	0.101014	0.33195	0.202536	-0.613733	-0.613733	0.353822	-0.613733	0.417639	0.723115	0.268491	0.166473	0.123305	0.375715	0.117604	0.377992	0.159612	-0.613733	0.117188	0.637487	-0.613733	0.210511	0.084218	0.180692	0.256529	-0.613733	0.165505	0.286818	-0.613733	-0.613733	0.335485	0.324466	0.333819	-0.613733	-0.613733	-0.613733	-0.613733	0.102678	0.178376	0.263893	0.136506	0.231799	-0.613733	-0.613733
43.8055	42.7982	0.42611	-0.330147	0.48757	0.432819	0.399471	0.400633	-0.330147	0.418315	-0.330147	-0.330147	-0.330147	0.496641	-0.330147	-0.330147	-0.330147	0.42171	-0.330147	-0.330147	-0.330147	-0.330147	0.508014	-0.330147	0.587662	-0.330147	0.428731	0.38485	-0.330147	0.432746	-0.330147	-0.330147	0.48065	-0.330147	0.577436	0.4274	-0.330147	-0.330147	-0.330147	-0.330147	-0.330147	-0.330147	0.509081	0.405493	0.568035	-0.330147	-0.330147	-0.330147	-0.330147	0.367914
45.0116	44.0044	0.283536	0.19432	0.136308	0.175886	0.284592	0.163924	0.197898	0.202718	0.0477211	0.0845964	0.263383	0.0586789	-0.113564	-0.855667	-0.0579375	0.129716	0.117364	-0.855667	0.198826	0.132918	0.230128	-0.855667	0.161841	0.1089	0.201677	-0.0312196	0.0273639	0.0558063	-0.0171483	0.0455975	-0.0676395	-0.00601814	0.0964979	0.0755775	-0.0531946	0.0679016	-0.855667	0.0661179	-0.076434	0.0375096	-0.0491261	0.0211901	0.0339348	0.0717274	0.00143508	0.0610239	0.126425	-0.0538505
43.228	44.2352	0.222394	0.125471	0.14431	0.264213	0.187603	-0.600606	0.369799	-0.600606	0.223932	-0.600606	0.235176	-0.600606	0.363868	0.336774	0.226761	-0.600606	-0.600606	0.222009	0.260344	0.202689	-0.600606	-0.600606	0.158316	0.298611	0.124599	0.229366	0.202899	0.0973354	0.121814	-0.600606	0.148155	0.217437	0.101784	0.155145	-0.600606	0.346113	0.313556	0.173019	-0.600606	0.131663	0.10447	0.221259	-0.600606	0.210625	0.178991	0.326904	0.238415	0.18237
43.228	44.2353	0.202768	0.0335603	0.0904114	0.202189	0.139613	0.0616328	0.294074	0.0396631	0.140835	-0.685973	0.105652	0.150598	0.243109	0.221195	0.180823	-0.685973	-0.685973	0.190835	0.162299	0.129575	-0.685973	0.134296	0.0545682	0.225595	0.124922	0.183018	0.153435	0.0981662	0.0294967	-0.685973	0.0412725	0.229017	0.0227216	0.133582	0.0744364	0.179878	0.218173	0.0804528	-0.685973	0.0217195	0.0441049	0.167303	-0.685973	0.104763	0.106805	0.224281	0.0960674	0.0119735
48.8499	47.8426	-0.125839	-0.125548	-0.0444379	-0.016071	0.0666058	-0.0914035	-0.102008	-0.0694452	-0.0501296	-0.0359903	0.14615	-0.0204346	0.0802351	-0.0434001	0.0608944	-0.0194571	0.0302454	-0.0497774	0.0608329	-0.141276	0.0979397	-0.0880038	0.0408046	0.0352927	-0.120317	0.00882902	-0.0262094	0.0214415	-0.00464602	0.0750095	0.0931507	0.128422	0.108807	-0.0300506	-0.00357395	0.0829658	-0.0441207	-0.0510547	-0.00635182	0.0207215	-0.136038	0.0541662	0.031752	-0.0460582	0.121403	0.0501932	0.0245796	0.0287452
50.4669	49.4596	-0.206503	-0.206503	0.602056	-0.206503	-0.206503	0.50202	0.611903	0.53059	0.729042	0.593367	-0.206503	-0.206503	0.506011	-0.206503	-0.206503	0.590914	-0.206503	-0.206503	-0.206503	0.744279	-0.206503	-0.206503	0.510362	0.644222	-0.206503	-0.206503	-0.206503	-0.206503	-0.206503	-0.206503	-0.206503	-0.206503	0.49147	-0.206503	-0.206503	0.584389	-0.206503	-0.206503	-0.206503	-0.206503	-0.206503	-0.206503	-0.206503	-0.206503	-0.206503	-0.206503	-0.206503	-0.206503
48.5137	49.521	-0.23448	-0.23448	0.497318	-0.23448	-0.23448	-0.23448	0.491688	0.463454	-0.23448	-0.23448	0.496901	-0.23448	0.519766	-0.23448	0.470194	0.477142	-0.23448	-0.23448	-0.23448	-0.23448	0.467435	-0.23448	-0.23448	-0.23448	-0.23448	0.486608	-0.23448	0.527328	-0.23448	0.487773	-0.23448	0.527921	-0.23448	-0.23448	-0.23448	-0.23448	-0.23448	-0.23448	-0.23448	-0.23448	0.48757	-0.23448	0.590467	0.494697	-0.23448	-0.23448	-0.23448	0.486058
48.514	49.5213	0.0364789	0.0368716	0.139158	0.354528	0.0101479	0.0202241	0.243324	0.0901256	-0.68786	-0.68786	0.374178	-0.68786	0.287006	0.56978	0.18838	0.209059	0.269566	0.283513	0.0967016	0.221043	0.193289	-0.68786	0.0796504	0.304225	0.0451885	0.309541	0.11574	0.204432	-0.68786	0.0609449	0.0114527	0.139425	0.0408694	0.0732977	0.195405	0.274877	-0.68786	-0.68786	0.155569	-0.68786	0.0717961	0.200218	0.280736	0.218629	0.057519	0.319427	0.0541709	0.0421076
48.5141	49.5214	0.237362	-0.556886	0.407774	0.157692	-0.556886	0.314667	0.419224	0.329281	-0.556886	-0.556886	-0.556886	-0.556886	0.207303	-0.556886	0.425331	0.402199	0.367868	0.163199	0.362246	-0.556886	0.447784	-0.556886	0.313622	0.218838	0.185801	0.47764	0.289323	0.419128	-0.556886	0.247657	-0.556886	0.501174	0.287458	-0.556886	0.393974	0.141157	-0.556886	-0.556886	-0.556886	-0.556886	0.220518	0.198371	0.45513	0.393451	0.260642	0.414197	0.174179	0.189756
48.5142	49.5215	0.185732	0.0513772	0.252817	0.115323	0.034777	0.141693	0.221462	0.0574388	-0.672862	-0.672862	0.316979	-0.672862	0.341304	0.556004	0.313205	0.180112	0.20738	0.154033	0.217807	0.085966	0.291472	-0.672862	0.229332	0.159493	0.025938	0.312476	0.11738	0.29618	-0.672862	0.088441	-0.672862	0.353627	0.134892	0.0464126	0.261247	0.203251	-0.672862	-0.672862	0.0541708	-0.672862	0.0326046	0.170897	0.276631	0.332385	0.208483	0.311991	0.0253135	0.0354549
48.6315	49.6387	0.573689	-0.228776	-0.228776	-0.228776	-0.228776	0.491256	-0.228776	0.484292	0.526637	-0.228776	-0.228776	-0.228776	-0.228776	-0.228776	-0.228776	-0.228776	0.472791	-0.228776	-0.228776	-0.228776	-0.228776	-0.228776	-0.228776	-0.228776	0.588598	-0.228776	0.659167	0.504036	-0.228776	-0.228776	-0.228776	0.469164	-0.228776	-0.228776	-0.228776	-0.228776	0.595635	-0.228776	-0.228776	-0.228776	0.491509	0.535245	-0.228776	-0.228776	0.56635	0.551731	-0.228776	-0.228776
53.3536	52.3463	0.450049	0.453325	-0.247941	0.518587	0.58056	-0.247941	-0.247941	-0.247941	-0.247941	0.523221	-0.247941	-0.247941	0.565987	-0.247941	-0.247941	0.512545	0.575407	-0.247941	-0.247941	-0.247941	0.535141	-0.247941	0.559169	-0.247941	-0.247941	-0.247941	0.550009	-0.247941	0.463744	-0.247941	-0.247941	-0.247941	0.531442	-0.247941	0.541604	0.55577	-0.247941	-0.247941	-0.247941	-0.247941	-0.247941	0.513422	-0.247941	-0.247941	-0.247941	-0.247941	-0.247941	-0.247941
55.5787	56.5859	0.14665	-0.0290828	-0.0102207	0.189726	0.073401	-0.0192415	0.230449	0.0216355	0.0703835	-0.740783	0.00837096	0.0645973	0.161619	0.156413	0.103816	-0.0263242	-0.0157694	0.130082	0.041451	0.0838715	-0.740783	0.043946	0.0250904	0.218309	-0.025344	0.15379	0.0945692	-0.00404328	-0.0191065	-0.0314927	-0.0426892	0.196372	-0.00937253	0.0656271	-0.0103949	0.150634	0.141701	0.139837	-0.740783	-0.000416492	-0.0108035	0.082103	-0.740783	0.0820736	0.0325064	0.182764	0.076751	0.0385514
55.5787	56.586	0.209645	0.127482	0.120098	0.22913	-0.659117	0.0647531	0.262078	-0.659117	0.156886	-0.659117	0.184481	0.0944936	0.275779	0.238675	0.203465	-0.659117	0.0716239	0.187666	0.15531	0.14618	-0.659117	0.129747	0.0801034	0.24995	0.126677	0.224176	0.129992	-0.659117	0.120389	-0.659117	0.0817278	0.301976	-0.659117	0.115157	0.0952404	0.267453	0.288004	0.193377	-0.659117	0.148635	0.0388163	0.189805	-0.659117	0.194987	0.166039	0.247316	0.151946	0.155002
55.5788	56.5861	0.116277	0.104923	0.168055	0.29305	-0.597897	0.136876	0.28511	-0.597897	0.18178	-0.597897	0.171108	0.126909	0.162654	0.288284	0.260011	-0.597897	-0.597897	0.223175	0.239993	0.200089	-0.597897	0.118459	0.155062	0.289863	0.173051	0.296626	0.198182	-0.597897	0.164554	-0.597897	0.100035	0.307938	-0.597897	0.119659	0.114511	0.178971	0.293105	0.115381	-0.597897	0.132901	0.150909	0.14254	-0.597897	0.230506	0.109688	0.24254	0.218451	0.16007
55.579	56.5862	0.534018	-0.183101	-0.183101	0.53099	-0.183101	-0.183101	0.565282	-0.183101	0.606524	-0.183101	0.611948	-0.183101	-0.183101	-0.183101	0.615841	-0.183101	-0.183101	-0.183101	-0.183101	-0.183101	-0.183101	-0.183101	-0.183101	0.55055	-0.183101	0.593342	-0.183101	-0.183101	-0.183101	-0.183101	-0.183101	0.606625	-0.183101	-0.183101	-0.183101	0.692183	0.514866	-0.183101	-0.183101	-0.183101	-0.183101	-0.183101	-0.183101	-0.183101	-0.183101	0.535665	-0.183101	-0.183101
55.5791	56.5864	0.472986	-0.279412	-0.279412	0.456374	-0.279412	-0.279412	0.490622	-0.279412	0.431685	-0.279412	-0.279412	-0.279412	0.458383	0.435289	0.418563	-0.279412	-0.279412	0.456092	-0.279412	0.427615	-0.279412	-0.279412	-0.279412	0.432445	-0.279412	0.455465	0.474436	-0.279412	-0.279412	-0.279412	-0.279412	0.521026	-0.279412	-0.279412	-0.279412	0.44123	0.504021	-0.279412	-0.279412	0.427467	-0.279412	-0.279412	-0.279412	0.465641	-0.279412	0.451406	0.441029	-0.279412
58.6197	57.6124	0.543138	0.510292	0.514319	0.480705	-0.502289	0.455609	0.469962	0.480732	0.508226	0.522004	-0.502289	-0.502289	0.552746	0.447021	-0.502289	0.494053	-0.502289	0.401816	0.705609	0.632501	-0.502289	-0.502289	-0.502289	0.6023	-0.502289	0.515121	0.615203	-0.502289	0.471223	-0.502289	-0.502289	-0.502289	-0.502289	-0.502289	0.606699	-0.502289	0.195725	-0.502289	-0.502289	-0.502289	0.480756	-0.502289	-0.502289	0.532392	-0.502289	-0.502289	-0.502289	0.450312
58.6198	57.6125	-0.00550074	-0.0430053	0.0198487	0.00487855	0.0924143	-0.0348083	-0.0528536	-0.0533227	-0.074186	-0.0141835	0.128397	0.0341259	0.0500483	-0.0691665	0.059953	-0.0114109	0.0247812	-0.138769	0.0786775	0.0560207	0.102676	-0.153195	0.100215	0.0549901	0.0671643	0.00483888	0.0340265	0.0358128	-0.0756022	0.0856284	0.0194051	0.0427627	0.0551663	0.00240522	-0.0243739	0.0683975	-0.17401	-0.00851774	-0.0440118	-0.00669382	-0.117914	-0.00197457	0.0451058	-0.062481	0.0420896	0.003973	0.0680591	-0.0543452
58.2162	59.2234	-0.387586	0.429267	0.523268	0.469588	0.454329	-0.387586	0.460279	-0.387586	-0.387586	-0.387586	-0.387586	-0.387586	0.495648	0.428812	0.448055	0.332307	-0.387586	0.358906	0.392166	0.46855	-0.387586	-0.387586	-0.387586	0.548411	-0.387586	0.358417	-0.387586	-0.387586	0.443479	-0.387586	0.353552	0.374538	-0.387586	-0.387586	0.44256	0.471434	0.427039	-0.387586	-0.387586	-0.387586	-0.387586	-0.387586	0.310438	0.340371	-0.387586	0.354026	-0.387586	-0.387586
58.2162	59.2235	-0.545383	0.283264	0.307866	0.351468	0.350009	-0.545383	0.288976	0.154176	-0.545383	-0.545383	0.215873	0.204716	0.355463	0.292124	0.19965	0.257992	-0.545383	0.39755	0.211012	0.331286	0.248114	0.219499	0.173	0.446456	0.158198	0.189301	0.152554	-0.545383	0.282765	-0.545383	0.1979	0.252296	-0.545383	-0.545383	0.278892	0.256032	0.290013	-0.545383	-0.545383	0.177022	-0.545383	0.233099	0.174095	0.247184	-0.545383	0.300387	-0.545383	-0.545383
58.2165	59.2237	-0.308832	0.521064	0.72787	0.776862	-0.308832	-0.308832	0.624659	-0.308832	-0.308832	-0.308832	-0.308832	0.469894	0.461909	0.931522	0.406177	-0.308832	-0.308832	0.763826	0.440362	-0.308832	-0.308832	-0.308832	-0.308832	1.00345	-0.308832	-0.308832	-0.308832	-0.308832	0.572957	-0.308832	0.524909	-0.308832	-0.308832	-0.308832	-0.308832	0.389412	0.548096	-0.308832	-0.308832	-0.308832	-0.308832	-0.308832	-0.308832	-0.308832	-0.308832	0.574467	-0.308832	-0.308832
58.2168	59.224	-0.186341	0.235049	0.199971	0.570747	0.130324	-0.185509	0.199621	-0.116179	-0.50225	-0.423501	0.351882	-0.328566	0.537072	1.20232	0.0877975	-0.0488746	-0.106757	0.49991	-0.0580554	0.353067	0.0390872	-0.474854	-0.152048	1.01361	-0.24845	0.0518372	-0.171209	-0.373837	0.149611	-0.400009	0.0304029	0.11218	-0.459201	-0.20852	0.202004	0.331135	0.206983	-0.41362	-0.217306	-0.427826	-0.16291	-0.148589	0.0149688	0.073965	-0.109027	0.0408151	-0.224414	-0.215141
58.2169	59.2242	-0.823665	-0.823665	0.647043	0.846341	-0.823665	-0.823665	0.609999	0.349556	-0.823665	-0.0302988	0.717504	0.0986416	0.667537	0.459372	0.112836	0.378968	0.367364	0.807083	0.24147	0.730667	0.367241	0.0330903	0.340466	0.882742	-0.00232075	-0.0501314	-0.823665	-0.823665	0.580533	-0.823665	0.461407	0.0840916	-0.823665	-0.104245	-0.823665	0.192695	0.198637	-0.0147456	0.189347	-0.0202271	-0.125712	0.280216	0.430126	0.441312	-0.823665	0.416664	-0.823665	-0.823665
58.2172	59.2245	-0.618959	-0.618959	0.723707	0.422244	0.159131	0.107034	0.771671	0.173182	-0.618959	-0.618959	-0.618959	0.236474	0.446356	0.413504	0.157192	0.095481	0.567372	0.235899	0.15339	0.0920977	0.278823	0.174694	0.317694	0.542907	0.112411	0.138096	-0.618959	-0.618959	0.131291	-0.618959	0.181867	-0.618959	0.0968241	0.0976394	0.231317	0.247666	-0.618959	0.182777	0.339969	-0.618959	-0.618959	0.0882991	-0.618959	0.155238	0.114639	0.183717	0.0790172	-0.618959
58.2175	59.2248	-0.496794	0.365191	0.440896	0.413701	0.308429	-0.496794	0.348219	0.201148	-0.496794	-0.496794	0.459549	-0.496794	0.392646	0.378655	0.31916	0.25036	-0.496794	0.408806	0.278957	0.367419	0.267286	-0.496794	0.213172	0.469565	-0.496794	0.294043	-0.496794	0.261184	0.411605	-0.496794	0.277333	0.284257	-0.496794	0.208192	0.406652	0.3314	0.395333	-0.496794	-0.496794	-0.496794	-0.496794	-0.496794	0.265159	0.32884	-0.496794	0.284228	-0.496794	-0.496794
63.0162	62.0089	0.821777	0.71538	0.737114	0.745962	0.80851	-0.40103	0.767053	0.772754	0.553926	-0.40103	0.779418	-0.40103	-0.40103	0.446984	-0.40103	-0.40103	-0.40103	0.336982	0.678601	0.733477	-0.40103	-0.40103	-0.40103	0.680833	-0.40103	-0.40103	-0.40103	-0.40103	-0.40103	-0.40103	-0.40103	-0.40103	-0.40103	-0.40103	-0.40103	-0.40103	0.296971	-0.40103	0.511212	-0.40103	0.363521	0.405668	-0.40103	-0.40103	-0.40103	-0.40103	-0.40103	0.511245
64.8422	65.8495	0.594235	-0.258956	-0.258956	-0.258956	-0.258956	0.515645	-0.258956	-0.258956	0.54787	-0.258956	-0.258956	0.43899	-0.258956	0.459224	-0.258956	-0.258956	0.478865	-0.258956	-0.258956	-0.258956	-0.258956	-0.258956	-0.258956	-0.258956	0.578489	-0.258956	0.604459	0.575326	-0.258956	-0.258956	0.452597	-0.258956	-0.258956	-0.258956	-0.258956	-0.258956	0.679446	-0.258956	-0.258956	-0.258956	0.564238	0.583908	-0.258956	-0.258956	0.610499	0.582619	-0.258956	-0.258956
67.2399	68.2472	0.244684	0.273474	-0.474661	-0.474661	0.330903	0.259143	0.2263	-0.474661	-0.474661	-0.474661	0.334457	0.223588	0.290375	-0.474661	0.228727	0.262699	0.281999	0.300836	0.226451	0.248141	0.249505	-0.474661	-0.474661	-0.474661	-0.474661	-0.474661	0.227516	0.27694	0.30604	0.298528	0.31554	-0.474661	0.247738	0.246765	0.226644	0.282855	-0.474661	0.243725	0.304456	-0.474661	-0.474661	-0.474661	0.223272	0.282159	0.238926	0.224877	-0.474661	0.280614
70.6535	69.6462	0.341017	0.261328	0.50499	0.268422	-0.450949	0.368304	0.495254	0.509123	0.650626	0.308767	-0.450949	-0.450949	0.487359	0.279155	-0.450949	0.364211	-0.450949	-0.450949	0.387834	0.623105	0.431898	-0.450949	-0.450949	0.560436	-0.450949	0.323783	0.371544	0.260914	0.32621	-0.450949	0.265798	-0.450949	0.307556	-0.450949	0.423322	0.42488	-0.450949	-0.450949	0.280182	-0.450949	-0.450949	0.2988	-0.450949	0.247015	-0.450949	-0.450949	-0.450949	-0.450949
69.0138	70.021	0.0464599	-0.0516749	0.00276084	-0.05722	0.0745578	-0.039504	0.00515674	0.054039	-0.0314277	-0.00488908	-0.0479907	0.0367834	0.00635798	0.112971	0.011567	0.0130792	-0.00654026	0.00346503	0.0369835	0.0111174	0.0498277	0.0107162	0.107604	-0.0474708	-0.0497157	-0.0663927	0.0141536	-0.0717533	0.0954344	0.122233	0.0173211	0.0720903	0.112437	-0.0547653	0.0227152	0.00386554	0.0788328	0.0345934	0.00519133	-0.0693265	0.100347	-0.769735	0.0416141	0.00268084	0.056113	0.0326846	-0.0240588	-0.0688575
69.0139	70.0211	0.207555	0.146303	0.102917	-0.595028	0.211168	0.154632	0.215406	0.120008	0.155615	0.128719	-0.595028	0.219255	-0.595028	0.134276	0.196048	-0.595028	-0.595028	0.189519	-0.595028	0.172755	0.229428	0.1389	0.274482	-0.595028	0.133631	-0.595028	0.139404	0.157579	0.28952	0.288822	0.239386	0.265223	0.27873	0.194334	0.185259	0.198249	0.30932	0.19996	-0.595028	0.189907	0.252355	-0.595028	0.248739	0.26935	0.367782	-0.595028	-0.595028	-0.595028
73.2746	72.2674	-0.390776	-0.390776	-0.390776	0.338655	0.443295	0.307177	0.348792	0.392763	0.369038	-0.390776	-0.390776	0.407009	-0.390776	0.432656	-0.390776	0.335184	-0.390776	0.372036	0.446116	-0.390776	-0.390776	-0.390776	0.421546	0.402403	0.453901	-0.390776	-0.390776	-0.390776	-0.390776	-0.390776	-0.390776	0.422981	0.521376	0.352945	-0.390776	-0.390776	0.309997	-0.390776	-0.390776	0.422466	0.369605	-0.390776	0.428625	-0.390776	0.363304	-0.390776	0.40643	0.322214
72.7704	73.7777	-0.445152	0.286152	0.436628	0.295688	0.387068	-0.445152	-0.445152	0.298323	-0.445152	-0.445152	-0.445152	-0.445152	0.393291	-0.445152	0.504801	-0.445152	0.386119	0.435887	0.502945	0.392032	0.6203	-0.445152	0.484166	0.343143	0.275255	0.628279	-0.445152	-0.445152	-0.445152	-0.445152	-0.445152	0.273949	-0.445152	-0.445152	0.496326	0.434358	0.252838	-0.445152	-0.445152	-0.445152	-0.445152	-0.445152	0.34732	0.50659	0.444107	0.633562	0.314369	0.310149
72.7706	73.7778	-0.181201	0.560057	0.851994	-0.181201	-0.181201	-0.181201	-0.181201	-0.181201	-0.181201	-0.181201	-0.181201	-0.181201	-0.181201	-0.181201	0.864083	-0.181201	-0.181201	0.517097	0.759137	-0.181201	0.863386	-0.181201	0.722521	-0.181201	-0.181201	-0.181201	-0.181201	-0.181201	-0.181201	-0.181201	-0.181201	-0.181201	-0.181201	-0.181201	-0.181201	-0.181201	-0.181201	-0.181201	-0.181201	-0.181201	-0.181201	-0.181201	-0.181201	0.607862	-0.181201	0.879353	-0.181201	0.622535
72.7707	73.778	0.0841232	0.0634946	0.240752	0.630051	-0.0405165	0.104158	-0.88785	0.158985	-0.88785	-0.131378	0.211665	-0.88785	0.572969	1.14991	0.257683	0.204211	0.207025	0.54699	0.188063	0.343623	0.313735	-0.88785	0.152112	0.878019	-0.110634	0.300621	0.0759889	-0.88785	-0.88785	0.0495704	-0.127262	0.340532	0.142262	-0.189881	0.204305	0.451201	-0.175064	-0.88785	-0.0106766	-0.88785	0.0419522	0.130897	0.266633	0.301802	0.157006	0.286874	-0.0870103	-0.0146036
72.7708	73.7781	-0.0059006	-0.0681908	0.204553	0.682085	-0.0893603	0.00822635	0.175967	0.0843533	-0.97427	-0.276296	0.407331	-0.211944	0.633093	1.09226	0.18891	0.0969289	0.162081	0.589146	0.114391	0.301994	0.235488	-0.97427	0.0530412	0.85727	-0.0733033	0.210934	0.0466648	-0.02495	-0.97427	-0.0316469	-0.139918	0.27624	0.0532264	-0.228554	0.143213	0.367685	-0.271057	-0.97427	-0.0645547	-0.97427	-0.0146285	0.0394379	0.214707	0.233834	0.0587308	0.20337	-0.121079	-0.0473078
72.771	73.7783	-0.769325	0.141311	0.331766	0.79172	0.0826262	0.0680148	-0.0713002	0.269644	-0.769325	-0.769325	0.546645	-0.769325	0.760159	1.24489	0.419383	0.330035	0.327617	0.71253	0.215398	0.163897	0.386227	-0.769325	0.230548	0.964752	0.091452	0.406149	0.25708	0.0508192	-0.769325	0.164607	-0.769325	0.428112	0.100271	-0.769325	0.338755	-0.769325	-0.769325	-0.769325	0.107343	-0.769325	0.130781	0.198967	0.394545	0.411115	-0.769325	0.407694	0.0475251	0.0887964
72.7711	73.7784	-0.25688	0.532676	0.600405	-0.25688	-0.25688	-0.25688	-0.25688	-0.25688	-0.25688	-0.25688	0.768698	-0.25688	0.59268	-0.25688	-0.25688	0.752603	0.54295	0.545178	-0.25688	-0.25688	-0.25688	-0.25688	0.441384	0.55921	-0.25688	-0.25688	0.569779	-0.25688	-0.25688	0.473258	-0.25688	0.502448	-0.25688	-0.25688	0.654318	-0.25688	-0.25688	-0.25688	-0.25688	-0.25688	-0.25688	-0.25688	0.843146	-0.25688	-0.25688	-0.25688	-0.25688	0.612051
76.9844	77.9917	-0.661586	0.265573	0.0895896	0.303988	-0.661586	-0.661586	-0.661586	0.383839	-0.661586	0.178322	0.214686	0.343479	-0.661586	0.320626	-0.661586	0.215782	0.240194	0.374621	0.162655	0.224013	0.326809	0.287655	-0.661586	0.306185	-0.661586	0.108108	0.34954	0.419728	0.313837	0.568711	-0.661586	1.51103	-0.661586	-0.661586	-0.661586	0.0510574	0.036358	0.305555	0.116607	0.31699	-0.661586	0.280743	0.388807	0.198791	0.32956	-0.661586	0.417829	0.34972
77.6404	78.6477	0.369967	-0.391745	0.417954	0.368755	-0.391745	0.333794	-0.391745	0.348827	-0.391745	0.358659	-0.391745	-0.391745	0.352739	-0.391745	0.333727	0.339079	0.357641	0.34645	0.377346	-0.391745	0.45383	-0.391745	0.306195	-0.391745	0.318169	-0.391745	0.333836	-0.391745	-0.391745	-0.391745	-0.391745	0.335762	0.3148	-0.391745	0.405426	0.421601	-0.391745	-0.391745	-0.391745	0.322844	0.405985	0.314194	-0.391745	0.403305	0.349193	0.411808	-0.391745	-0.391745
77.6405	78.6478	-0.181112	-0.181112	0.560569	-0.181112	-0.181112	-0.181112	-0.181112	0.556192	-0.181112	-0.181112	-0.181112	-0.181112	0.659567	-0.181112	0.516849	0.571603	-0.181112	0.57327	-0.181112	-0.181112	0.55326	-0.181112	-0.181112	-0.181112	0.556691	-0.181112	-0.181112	-0.181112	-0.181112	-0.181112	-0.181112	0.599133	-0.181112	-0.181112	0.578093	0.611955	-0.181112	-0.181112	-0.181112	-0.181112	-0.181112	-0.181112	-0.181112	-0.181112	-0.181112	0.545071	-0.181112	-0.181112
77.81	78.8173	-0.356477	-0.356477	-0.356477	-0.356477	-0.356477	0.3585	-0.356477	-0.356477	-0.356477	-0.356477	-0.356477	0.347973	0.398381	-0.356477	0.492621	-0.356477	0.474031	-0.356477	-0.356477	-0.356477	-0.356477	-0.356477	-0.356477	0.597625	-0.356477	-0.356477	0.439624	0.610944	0.341523	-0.356477	0.519965	0.381906	0.583853	0.599758	0.440948	-0.356477	-0.356477	0.703104	-0.356477	0.458242	-0.356477	0.773945	-0.356477	0.500143	0.486329	-0.356477	0.477663	-0.356477
77.8103	78.8175	-0.116807	0.17006	-0.889026	-0.889026	0.019379	-0.191027	0.0127084	0.102351	0.22723	-0.125255	0.220603	0.186449	0.331492	0.31372	0.288802	0.0875238	0.0142006	-0.889026	0.22816	0.0475341	0.050606	0.15185	-0.889026	0.361123	0.120451	-0.889026	0.192048	0.0963329	0.0419945	0.000831505	0.0724704	0.340886	0.0899644	0.159797	0.19174	0.31527	-0.102795	0.188362	-0.10336	0.149333	0.111075	0.209818	-0.0339637	0.229788	0.0896664	-0.889026	0.221342	0.148909
77.8104	78.8177	0.15531	0.00548631	0.0310232	-1.0257	0.0210217	-0.0295539	0.23893	-0.0142629	0.118641	-0.327737	0.102307	0.0468917	0.223419	0.197958	0.162066	-0.0751839	-0.0768715	0.133677	0.109947	0.0642726	-0.121237	0.0365179	-0.195358	0.250206	0.038651	-1.0257	0.13833	-0.015966	-0.0431441	-0.0745382	-0.0202905	0.221663	-0.0458322	0.0550026	0.0310882	0.18748	0.208167	0.095731	-0.257892	0.0245432	-0.00894075	0.095199	-0.153576	0.121719	0.0316946	0.204671	0.104473	0.0668166
77.8107	78.818	0.523003	-0.538505	-0.538505	0.239268	0.191877	-0.538505	0.611155	0.203721	-0.538505	-0.538505	0.585636	0.448897	0.262879	0.591652	-0.538505	-0.538505	0.353731	-0.538505	-0.538505	0.515977	0.274597	0.545711	-0.538505	-0.538505	-0.538505	-0.538505	0.352642	0.391149	-0.538505	0.159437	0.329463	0.469786	-0.538505	0.289372	0.37031	0.67551	0.435274	0.563906	-0.538505	-0.538505	0.382374	0.398872	-0.538505	0.275146	-0.538505	-0.538505	0.255696	0.198255
83.5989	82.5916	0.111097	0.0196617	0.127318	0.0922796	0.218625	0.00499078	0.0052262	-0.0144043	-0.733259	0.133516	0.296314	0.0515558	0.177793	0.0531017	0.156016	0.115588	0.195723	0.0172994	0.170528	0.149437	0.162695	-0.733259	0.202125	0.174699	0.0970738	0.046348	0.0278949	0.125703	-0.0274646	0.0859134	0.143523	0.136271	0.039067	0.0313792	0.0922425	0.172048	-0.733259	0.0331619	-0.733259	0.0127581	-0.035325	0.102772	0.119593	0.0223544	0.233649	0.0327729	0.173931	-0.733259
83.3111	84.3184	0.305323	-0.476751	-0.476751	0.241019	-0.476751	-0.476751	-0.476751	0.359679	-0.476751	-0.476751	0.484997	0.410659	-0.476751	-0.476751	0.397809	-0.476751	-0.476751	0.377797	0.265361	0.272392	0.420047	0.361077	-0.476751	-0.476751	-0.476751	0.303967	-0.476751	-0.476751	0.403811	0.418559	0.294431	0.399112	0.359614	0.266283	0.370116	0.285157	-0.476751	-0.476751	0.260652	0.300825	-0.476751	-0.476751	-0.476751	0.485282	0.221212	0.282072	0.260489	0.399047
86.4511	87.4583	-0.508439	0.39601	0.305959	0.275159	0.40164	0.335497	0.294379	0.302798	-0.508439	0.262103	0.337808	-0.508439	0.262543	0.271214	0.27435	0.29638	0.19312	0.352917	0.306026	0.31166	0.281332	-0.508439	0.241517	-0.508439	-0.508439	0.283446	-0.508439	0.246102	0.389687	0.267266	-0.508439	0.25475	0.189495	-0.508439	0.258463	-0.508439	0.253555	-0.508439	0.207538	-0.508439	-0.508439	-0.508439	-0.508439	-0.508439	0.323278	0.207756	-0.508439	-0.508439
86.4511	87.4584	-0.313448	0.413819	0.514997	0.518026	0.438332	0.439042	0.434143	0.404075	-0.313448	-0.313448	-0.313448	-0.313448	0.5657	0.384498	0.568023	0.436487	-0.313448	0.486038	-0.313448	-0.313448	-0.313448	-0.313448	-0.313448	-0.313448	-0.313448	-0.313448	-0.313448	0.454893	0.589194	-0.313448	-0.313448	0.438069	0.447792	-0.313448	0.46771	-0.313448	0.475146	-0.313448	-0.313448	-0.313448	-0.313448	-0.313448	-0.313448	-0.313448	-0.313448	0.483198	-0.313448	-0.313448
86.4514	87.4587	-0.13631	0.0947749	0.150167	0.0875107	0.183135	0.0541842	0.124589	-0.0453917	-0.0510035	-0.0737406	0.0814508	-0.0951584	0.0479324	0.044752	0.0905765	-0.0914552	0.0387358	0.0526607	0.0499952	0.111685	0.0954407	-0.0912922	-0.0887047	-0.0912222	-0.210422	0.0637988	-0.0577094	0.0510722	0.15374	0.0513048	-0.018437	-0.00626547	-0.0396716	-0.0519682	0.0499514	0.041283	-0.0180557	-0.052407	-0.155672	-0.0809237	-0.0848001	-0.0751412	-0.0976488	0.0819615	0.0726039	-0.00505626	-0.121724	-0.0836933
86.4515	87.4588	0.0136485	0.0681074	0.00515685	-0.0095871	0.181908	0.110718	0.117923	0.00821621	-0.717002	-0.0143745	0.223175	-0.00420176	0.0162313	0.0306663	0.100231	0.095302	-0.0119479	0.103039	-0.00802792	0.170144	0.0801568	-0.717002	0.114991	0.0541735	-0.717002	0.124248	0.0443186	0.0832863	0.189079	0.0726057	-0.0179293	0.12561	0.0321069	0.0239873	0.104382	0.123887	0.16013	0.00220027	0.0217103	-0.0167394	0.010809	-0.717002	-0.0190522	0.074052	0.129105	0.0131723	-0.0135009	0.0243863
88.7317	89.7389	0.10881	0.229864	0.218989	0.0921745	0.125794	0.0582067	-0.639735	0.176426	-0.639735	-0.639735	0.121222	0.164352	-0.639735	0.124842	0.154862	0.135958	0.148168	0.144282	0.139371	0.257493	0.188465	-0.639735	0.196326	0.0665686	-0.639735	-0.639735	0.128843	-0.639735	0.248488	0.223632	0.123844	0.219874	0.154629	0.168564	0.278959	0.182748	0.155553	0.125966	0.0682498	0.0935975	0.1952	-0.639735	0.101111	0.185349	0.249886	0.0654866	0.139432	-0.639735
88.7317	89.739	-0.248292	-0.248292	0.660021	-0.248292	0.648639	-0.248292	-0.248292	0.530144	-0.248292	-0.248292	-0.248292	-0.248292	-0.248292	-0.248292	-0.248292	0.497538	-0.248292	0.598906	0.449881	-0.248292	-0.248292	-0.248292	0.634307	-0.248292	-0.248292	-0.248292	-0.248292	-0.248292	-0.248292	-0.248292	-0.248292	-0.248292	0.648029	-0.248292	-0.248292	-0.248292	-0.248292	-0.248292	0.625285	0.505576	-0.248292	-0.248292	0.556447	0.624945	0.593871	-0.248292	-0.248292	-0.248292
88.7318	89.7391	0.0890188	0.128039	0.0518846	-0.0580397	0.0681543	-0.016211	-0.0534294	0.0878417	-0.816721	0.01187	-0.103609	0.0525992	0.0208321	0.0820795	0.102195	0.0771528	0.0210479	0.0537868	0.111579	0.172647	0.121789	-0.816721	0.124902	-0.0190867	-0.118715	-0.816721	0.0482335	-0.0900639	0.166533	0.0660501	0.144182	0.079982	0.130194	0.0449739	0.146011	0.131763	0.0706575	-0.0609272	-0.0746421	-0.00799157	0.0498748	0.0284431	0.0557238	0.183218	0.124041	0.0779168	-0.0636526	-0.0384915
88.7321	89.7394	-0.000267999	0.0316437	0.0402746	-0.139522	0.0694613	-0.0260298	0.0535794	-0.0353688	-0.0311344	-0.0116092	-0.090759	0.0206536	-0.108179	-0.00814013	0.0197068	-0.0297189	-0.0711363	0.0109257	0.0287359	0.000158293	0.0617981	-0.0246726	0.112826	-0.102703	-0.0680254	-0.0413338	-0.0489392	-0.088008	0.12476	0.106573	0.0825696	0.0670844	0.121902	-0.111152	0.0812692	-0.0713654	0.0341145	-0.0405523	-0.0131604	-0.0384514	-0.0187314	-0.0672027	0.00572268	0.0887935	0.102757	0.0228504	-0.0773366	-0.0925379
88.7322	89.7395	-0.0134852	-0.0492158	0.0701292	-0.12528	0.069095	-0.0740948	0.0879997	0.0554633	-0.0945832	-0.0518009	-0.123148	0.0188576	-0.0484678	-0.0535435	-0.0624895	-0.00871458	0.0244645	0.0205416	-0.0311421	-0.0307062	0.0483164	-0.00118986	0.102585	-0.00144293	-0.0425038	0.0300927	0.0134343	-0.059102	0.00242291	0.121198	0.0847751	0.127962	0.123396	-0.0783996	0.0467725	-0.152624	0.0396131	0.00343369	0.0110325	0.0523488	0.0322206	-0.0517358	0.0117366	0.0520982	0.0767847	-0.0371236	-0.136456	-0.032255
91.8725	92.8797	-0.299415	0.577512	0.476934	-0.299415	-0.299415	-0.299415	0.39855	0.439592	-0.299415	0.483569	-0.299415	0.455633	-0.299415	0.437952	-0.299415	0.404879	-0.299415	-0.299415	-0.299415	-0.299415	-0.299415	0.399169	0.515899	0.4106	-0.299415	-0.299415	-0.299415	-0.299415	0.447834	0.421783	-0.299415	-0.299415	0.405004	0.478305	-0.299415	-0.299415	-0.299415	-0.299415	0.404538	-0.299415	0.444575	-0.299415	-0.299415	-0.299415	0.495791	-0.299415	-0.299415	-0.299415
93.9838	92.9765	-0.274525	-0.274525	0.453474	0.565966	-0.274525	-0.274525	0.451677	-0.274525	-0.274525	0.487047	0.478666	0.432068	0.443393	-0.274525	0.591644	-0.274525	-0.274525	-0.274525	0.441934	-0.274525	0.470803	-0.274525	-0.274525	-0.274525	-0.274525	-0.274525	-0.274525	0.445279	-0.274525	-0.274525	-0.274525	0.459745	-0.274525	-0.274525	-0.274525	-0.274525	0.539655	0.423408	-0.274525	-0.274525	-0.274525	0.493233	0.642903	-0.274525	-0.274525	0.438418	-0.274525	-0.274525
97.6992	96.6919	0.710032	-0.302591	0.77857	0.624349	-0.302591	-0.302591	-0.302591	-0.302591	-0.302591	0.695856	0.612228	-0.302591	-0.302591	-0.302591	-0.302591	-0.302591	-0.302591	-0.302591	0.395676	-0.302591	-0.302591	-0.302591	-0.302591	0.719394	-0.302591	0.640783	-0.302591	-0.302591	0.675944	-0.302591	-0.302591	0.713424	-0.302591	-0.302591	0.668785	-0.302591	-0.302591	-0.302591	-0.302591	-0.302591	0.588992	-0.302591	-0.302591	0.601458	-0.302591	-0.302591	-0.302591	0.605925
97.6993	96.6921	0.921005	-0.190804	0.960859	0.956762	-0.117224	-0.984909	-0.984909	-0.984909	-0.194903	0.914422	1.09816	-0.181039	0.991085	-0.984909	-0.142161	0.919681	-0.192257	0.814379	1.01099	-0.984909	-0.142011	-0.286241	-0.984909	0.989588	-0.984909	0.937793	-0.984909	-0.114165	0.854286	-0.984909	-0.984909	0.988687	-0.200868	-0.984909	0.904664	-0.984909	0.788431	-0.213695	-0.984909	-0.208224	0.797232	-0.2249	-0.159778	0.863688	-0.984909	-0.984909	-0.984909	0.87492
97.0255	98.0328	-0.177431	-0.177431	0.622136	0.605103	-0.177431	-0.177431	0.573346	-0.177431	-0.177431	-0.177431	0.562167	-0.177431	0.525104	0.598434	-0.177431	-0.177431	-0.177431	0.55073	-0.177431	0.53467	-0.177431	-0.177431	-0.177431	-0.177431	-0.177431	-0.177431	-0.177431	-0.177431	0.567812	-0.177431	-0.177431	-0.177431	-0.177431	-0.177431	0.55124	0.531104	0.520519	-0.177431	-0.177431	-0.177431	-0.177431	-0.177431	-0.177431	-0.177431	-0.177431	-0.177431	-0.177431	-0.177431
97.026	98.0332	-0.222064	0.533498	0.49189	0.580843	-0.222064	-0.222064	0.495017	-0.222064	-0.222064	-0.222064	0.513918	-0.222064	0.478963	0.507599	-0.222064	-0.222064	-0.222064	0.496075	-0.222064	0.522691	0.475908	-0.222064	-0.222064	0.588406	-0.222064	0.497228	-0.222064	-0.222064	-0.222064	-0.222064	-0.222064	-0.222064	-0.222064	-0.222064	0.504547	-0.222064	0.546046	-0.222064	-0.222064	-0.222064	-0.222064	-0.222064	0.539612	-0.222064	-0.222064	-0.222064	-0.222064	-0.222064
97.0268	98.034	-0.18913	-0.18913	-0.18913	-0.18913	-0.18913	-0.18913	-0.18913	0.52106	-0.18913	-0.18913	-0.18913	-0.18913	-0.18913	-0.18913	0.560865	-0.18913	0.701424	-0.18913	-0.18913	-0.18913	-0.18913	-0.18913	-0.18913	-0.18913	-0.18913	0.578583	-0.18913	-0.18913	-0.18913	-0.18913	-0.18913	-0.18913	-0.18913	-0.18913	0.796108	0.564889	0.584374	-0.18913	-0.18913	-0.18913	-0.18913	0.519911	0.691046	0.509172	0.568735	0.59077	-0.18913	-0.18913
97.0271	98.0344	0.201802	-0.496171	0.703361	-0.496171	-0.496171	0.381145	-0.496171	0.397436	-0.496171	-0.496171	0.72236	-0.496171	-0.496171	-0.496171	0.398585	0.371146	0.415513	0.654273	0.46356	0.652094	-0.496171	-0.496171	0.333127	-0.496171	-0.496171	0.579158	0.363057	-0.496171	-0.496171	-0.496171	-0.496171	0.645785	0.366951	-0.496171	0.751909	0.668195	-0.496171	-0.496171	-0.496171	-0.496171	-0.496171	0.422706	0.466007	0.595895	0.400054	0.608584	-0.496171	0.320988
97.0273	98.0346	-0.0361672	0.402005	0.398634	0.691907	0.292803	0.0266664	-0.879942	0.102154	-0.879942	-0.879942	0.496927	-0.879942	0.672246	-0.879942	0.245285	0.122616	0.128717	0.612137	0.100832	0.49517	0.232043	-0.879942	0.0501935	1.08679	-0.879942	0.216418	-0.0211523	0.105895	0.296473	-0.0455068	0.146046	0.273504	0.0127943	-0.0336232	0.381351	0.301286	0.3939	-0.879942	-0.0792247	-0.879942	-0.182008	0.0526577	0.194387	0.282936	0.0444501	0.231527	-0.0781914	-0.0622819
97.0277	98.035	-0.124671	0.327916	0.347255	0.966259	0.245702	0.0234908	0.316706	-0.013118	-0.939212	-0.939212	0.448521	-0.939212	0.921758	1.4026	0.223102	0.0832838	0.0292138	0.576427	0.056236	0.413009	0.0760421	-0.939212	-0.0507873	1.1649	-0.192428	0.0596024	-0.939212	0.130964	0.251464	-0.120676	0.173459	0.151117	-0.0287113	-0.241272	0.243068	0.42828	0.327643	-0.939212	-0.170613	-0.939212	-0.939212	-0.0621307	0.100121	0.141517	-0.222413	0.191469	-0.168215	-0.157719
97.0283	98.0356	-0.285767	-0.285767	0.597256	0.722247	-0.285767	-0.285767	0.697923	-0.285767	-0.285767	-0.285767	0.732339	-0.285767	0.732802	1.12378	-0.285767	-0.285767	0.431686	0.746545	-0.285767	0.454986	-0.285767	-0.285767	-0.285767	0.85334	-0.285767	-0.285767	-0.285767	-0.285767	-0.285767	-0.285767	-0.285767	-0.285767	0.412199	-0.285767	-0.285767	0.643067	-0.285767	-0.285767	-0.285767	-0.285767	-0.285767	-0.285767	0.636901	0.570369	-0.285767	-0.285767	-0.285767	-0.285767
97.0292	98.0364	-0.186603	0.524073	0.511338	0.516289	-0.186603	-0.186603	0.536443	-0.186603	-0.186603	-0.186603	-0.186603	-0.186603	0.516541	0.535386	0.526077	-0.186603	-0.186603	0.513041	-0.186603	0.54597	-0.186603	-0.186603	-0.186603	0.561666	-0.186603	-0.186603	-0.186603	-0.186603	-0.186603	-0.186603	-0.186603	-0.186603	-0.186603	-0.186603	-0.186603	-0.186603	0.588341	-0.186603	-0.186603	-0.186603	-0.186603	-0.186603	-0.186603	0.514986	-0.186603	-0.186603	-0.186603	-0.186603
97.1961	98.2034	0.26383	-0.544861	-0.544861	0.257178	0.242365	0.153121	-0.544861	0.230875	-0.544861	0.166534	0.473763	0.207897	0.250765	-0.544861	0.401741	0.272523	-0.544861	0.270132	0.325011	0.242326	0.243749	-0.544861	-0.544861	-0.544861	-0.544861	0.358397	0.298134	-0.544861	0.232423	0.302437	0.363545	0.375299	0.295221	0.399974	0.202257	0.33917	-0.544861	-0.544861	0.182119	-0.544861	0.287797	0.23934	0.330904	0.412005	-0.544861	0.181251	-0.544861	0.193568
97.2622	98.2695	0.604603	-0.270792	-0.270792	-0.270792	-0.270792	0.617361	-0.270792	0.482246	0.661435	-0.270792	-0.270792	0.537214	-0.270792	0.427174	-0.270792	-0.270792	-0.270792	-0.270792	-0.270792	-0.270792	-0.270792	-0.270792	-0.270792	-0.270792	0.667165	0.441979	0.652535	0.639667	-0.270792	-0.270792	-0.270792	0.490049	-0.270792	-0.270792	-0.270792	-0.270792	0.708377	-0.270792	-0.270792	-0.270792	0.439085	0.67095	-0.270792	-0.270792	-0.270792	0.716654	-0.270792	-0.270792
97.2625	98.2698	0.564042	-0.453618	-0.453618	-0.453618	-0.453618	0.538059	-0.453618	0.401287	0.5295	-0.453618	-0.453618	0.366672	0.294121	0.444869	0.245054	0.299295	0.367804	0.263649	-0.453618	-0.453618	-0.453618	-0.453618	-0.453618	-0.453618	0.549747	0.299613	0.541877	0.52152	-0.453618	-0.453618	0.408217	0.359747	-0.453618	-0.453618	-0.453618	-0.453618	0.564064	-0.453618	0.280099	0.24432	0.486677	0.515901	-0.453618	0.262852	0.546603	0.563332	-0.453618	-0.453618
97.2629	98.2702	0.621563	-0.362871	-0.362871	-0.362871	-0.362871	0.530791	-0.362871	0.416541	0.538164	-0.362871	-0.362871	0.440344	0.335209	0.502197	-0.362871	0.386387	0.429706	0.410042	-0.362871	-0.362871	-0.362871	-0.362871	-0.362871	-0.362871	0.590812	-0.362871	0.591407	0.588204	-0.362871	-0.362871	0.42292	0.34723	-0.362871	-0.362871	-0.362871	-0.362871	0.632536	-0.362871	-0.362871	-0.362871	0.479672	0.572914	-0.362871	-0.362871	0.588693	0.639221	-0.362871	-0.362871
101.526	100.519	-0.289113	-0.289113	-0.289113	-0.289113	-0.289113	-0.289113	-0.289113	-0.289113	-0.289113	-0.289113	-0.289113	0.66471	-0.289113	-0.289113	0.50644	-0.289113	0.558758	-0.289113	0.408962	-0.289113	-0.289113	0.430384	0.631099	-0.289113	-0.289113	-0.289113	-0.289113	-0.289113	0.53006	0.505317	-0.289113	-0.289113	0.854848	-0.289113	0.47708	-0.289113	-0.289113	0.69809	-0.289113	0.56252	0.514928	-0.289113	-0.289113	0.468803	0.709212	0.416989	0.60254	-0.289113
100.86	101.867	-0.507641	0.304847	0.386715	0.410339	0.376137	-0.507641	0.245424	0.412571	-0.507641	0.225326	0.366823	-0.507641	0.3408	0.261586	0.290408	0.370683	-0.507641	0.456616	0.337245	0.229202	0.417535	-0.507641	-0.507641	-0.507641	-0.507641	0.357505	0.190338	-0.507641	0.534196	-0.507641	-0.507641	0.373976	-0.507641	-0.507641	0.436504	0.276795	0.345462	-0.507641	0.299102	-0.507641	-0.507641	0.294831	0.193818	0.453249	0.348847	0.291795	-0.507641	-0.507641
100.86	101.867	-0.244847	0.487315	0.600116	0.57033	-0.244847	-0.244847	-0.244847	0.544343	-0.244847	-0.244847	0.56592	-0.244847	-0.244847	0.503106	-0.244847	0.53779	-0.244847	-0.244847	-0.244847	0.461572	0.583722	-0.244847	-0.244847	-0.244847	-0.244847	0.488067	-0.244847	-0.244847	0.490861	-0.244847	-0.244847	-0.244847	-0.244847	-0.244847	-0.244847	0.488981	0.514259	-0.244847	-0.244847	-0.244847	-0.244847	-0.244847	-0.244847	0.487506	0.547764	-0.244847	-0.244847	-0.244847
104.107	103.1	0.0959198	0.0908176	0.17329	-0.661114	0.103248	0.0369282	0.226937	0.123947	0.0428771	-0.661114	-0.661114	-0.661114	0.238659	0.37653	-0.661114	0.372315	0.131883	-0.661114	0.185187	0.0725629	0.0992725	-0.661114	0.165743	0.114984	0.17043	0.170873	-0.661114	-0.661114	0.0603094	0.529635	0.345538	0.286246	0.195962	0.245276	0.294757	-0.661114	0.122913	0.0609269	0.233312	0.199892	0.0640824	0.103863	0.121996	0.0892434	0.222593	0.332781	0.221629	0.276216
105.027	104.019	0.779723	0.823746	0.726821	0.783263	0.814448	0.691251	0.704808	0.763923	0.588735	-0.312491	0.766188	-0.312491	-0.312491	-0.312491	-0.312491	-0.312491	-0.312491	-0.312491	0.640844	-0.312491	-0.312491	0.385942	-0.312491	-0.312491	-0.312491	-0.312491	0.663957	0.425263	-0.312491	-0.312491	0.501022	-0.312491	-0.312491	-0.312491	-0.312491	-0.312491	-0.312491	-0.312491	-0.312491	-0.312491	-0.312491	0.564762	-0.312491	-0.312491	-0.312491	-0.312491	-0.312491	-0.312491
103.521	104.528	0.0952351	0.04765	0.216833	0.123548	0.00717299	-0.0598471	0.0215114	0.056795	0.0353355	0.0950592	-0.166113	0.0569261	0.208116	-0.0493853	0.123058	0.162688	0.0549893	0.264138	0.0894468	0.0430332	0.158385	0.0305329	0.0657357	-0.936089	0.100041	0.0858476	0.0661315	0.0375712	-0.238029	-0.107174	-0.936089	0.138959	0.0767538	-0.00807251	0.234726	0.179688	-0.936089	-0.0728166	0.142942	0.01191	0.134145	0.0759012	0.0287713	0.225665	0.149044	0.203977	-0.120633	-0.0838282
103.521	104.528	0.427657	0.260772	0.506212	0.409003	0.204008	-0.539673	0.415548	-0.539673	-0.539673	0.359276	-0.539673	-0.539673	0.516034	-0.539673	0.340015	0.447099	-0.539673	0.519315	0.338707	0.378668	0.451256	0.353827	0.308097	-0.539673	-0.539673	0.307807	0.268728	-0.539673	-0.539673	0.177865	-0.539673	0.418774	0.311249	0.220995	0.549791	0.433492	-0.539673	0.225252	-0.539673	-0.539673	-0.539673	-0.539673	-0.539673	0.531395	0.186494	0.460275	0.158382	-0.539673
108.368	107.361	-0.778682	-0.0680771	-0.0194395	-0.0806804	0.0324664	0.102477	0.167888	-0.0440723	-0.778682	0.0744399	-0.0399486	-0.778682	0.131535	0.2765	0.227534	0.196586	0.0728027	-0.0558691	0.0691089	0.284066	0.259943	-0.778682	0.131403	0.257644	0.13805	0.14259	0.0492479	0.0779354	0.108716	-0.0766145	0.0406513	-0.0123338	0.167251	0.152765	0.0567243	0.217644	-0.00821633	0.0319316	0.00807332	0.0903686	0.0768848	0.0102132	0.172352	0.148077	-0.778682	0.226151	0.0434582	0.0874866
108.368	107.361	-0.355876	-0.355876	-0.355876	-0.355876	-0.355876	-0.355876	0.420272	-0.355876	-0.355876	0.405124	-0.355876	-0.355876	-0.355876	0.576133	0.499306	0.456608	-0.355876	0.461799	0.439574	0.544691	-0.355876	-0.355876	-0.355876	0.539408	0.342108	0.543547	0.365228	-0.355876	0.439148	-0.355876	-0.355876	-0.355876	0.445336	-0.355876	-0.355876	-0.355876	-0.355876	-0.355876	-0.355876	0.394415	0.386891	-0.355876	0.510503	-0.355876	-0.355876	0.556627	0.407871	0.438762
109.513	108.506	0.269045	0.237004	-0.587119	0.411861	-0.587119	0.233269	0.190685	0.53896	-0.587119	-0.587119	-0.587119	0.381398	0.29808	0.191518	0.144745	0.159634	-0.587119	0.561366	0.16466	0.137069	-0.587119	-0.587119	-0.587119	0.191917	-0.587119	0.199757	-0.587119	0.252103	0.115776	-0.587119	0.574243	-0.587119	0.110857	0.410896	-0.587119	0.410644	0.275506	0.264298	0.345428	-0.587119	0.162412	-0.587119	0.250889	0.429237	0.274302	0.272423	0.143837	0.159233
111.796	110.789	-0.356867	-0.356867	0.367004	-0.356867	-0.356867	0.375344	0.492262	0.375937	-0.356867	0.485051	-0.356867	-0.356867	-0.356867	0.533374	0.41077	0.42542	0.348428	-0.356867	-0.356867	0.3476	-0.356867	-0.356867	0.363228	0.377602	-0.356867	0.476341	-0.356867	0.414812	-0.356867	0.341536	-0.356867	0.432898	-0.356867	0.576072	0.551786	0.341163	-0.356867	0.36139	0.441141	-0.356867	-0.356867	-0.356867	-0.356867	0.424574	-0.356867	0.371667	-0.356867	-0.356867
110.372	111.38	-0.656945	0.0543744	0.117512	0.364936	0.487203	0.547604	0.345537	0.210446	0.318398	0.152885	-0.656945	0.143752	-0.656945	-0.656945	0.145174	0.213524	0.315274	0.389894	0.134063	0.308557	0.2212	0.0897995	0.550833	-0.656945	0.351643	0.182661	0.203339	-0.656945	0.0410159	0.0410304	0.320989	0.176038	-0.656945	0.587637	0.155261	-0.656945	0.161035	0.428711	0.176947	0.261214	-0.656945	0.437897	-0.656945	-0.656945	0.354944	0.0800434	-0.656945	-0.656945
112.896	111.888	-0.0388002	0.0378101	0.0504462	-0.106653	0.0814974	-0.154946	0.0276882	0.137093	0.156944	-0.0261995	0.228573	0.003481	0.0359553	-0.177142	-0.159208	0.0415335	0.112606	0.0408508	0.149772	0.0190472	0.0654115	-0.01695	-0.260319	-0.0178551	0.12227	0.132901	-0.0335387	0.0773098	0.0238358	-0.0982713	0.145426	0.0448152	-0.214592	0.055135	-0.107676	0.0723544	-0.0526062	-0.316665	0.0399805	-0.0704499	-0.000863406	0.0555096	0.129209	-0.0562293	-0.17153	-0.0196549	-0.0169816	0.114549
113.769	112.761	-0.122793	-0.122793	-0.122793	-0.122793	-0.122793	0.607437	0.678996	-0.122793	-0.122793	-0.122793	0.585707	-0.122793	-0.122793	-0.122793	-0.122793	0.693019	-0.122793	-0.122793	0.646934	-0.122793	0.642062	-0.122793	-0.122793	0.727966	-0.122793	-0.122793	-0.122793	-0.122793	-0.122793	-0.122793	-0.122793	-0.122793	-0.122793	-0.122793	-0.122793	-0.122793	-0.122793	-0.122793	-0.122793	-0.122793	-0.122793	-0.122793	-0.122793	-0.122793	0.575197	-0.122793	-0.122793	-0.122793
112.701	113.708	-0.189361	0.990843	0.765288	-0.189361	-0.189361	-0.189361	0.859974	-0.189361	-0.189361	-0.189361	-0.189361	-0.189361	0.787927	-0.189361	-0.189361	-0.189361	-0.189361	0.572003	-0.189361	0.540175	-0.189361	-0.189361	-0.189361	0.966731	-0.189361	-0.189361	-0.189361	-0.189361	0.806499	-0.189361	-0.189361	-0.189361	-0.189361	-0.189361	-0.189361	0.508695	0.776311	-0.189361	-0.189361	-0.189361	-0.189361	-0.189361	-0.189361	-0.189361	-0.189361	-0.189361	-0.189361	-0.189361
112.701	113.709	-0.314012	0.894204	0.663027	0.672582	-0.314012	-0.314012	0.831555	-0.314012	-0.314012	-0.314012	-0.314012	-0.314012	0.684188	0.970308	0.384052	-0.314012	-0.314012	0.687208	-0.314012	0.5702	-0.314012	-0.314012	-0.314012	0.905391	-0.314012	0.390518	-0.314012	-0.314012	0.712175	-0.314012	-0.314012	-0.314012	-0.314012	-0.314012	0.515665	0.634741	0.693033	-0.314012	-0.314012	-0.314012	-0.314012	-0.314012	-0.314012	-0.314012	-0.314012	-0.314012	-0.314012	-0.314012
112.701	113.709	-0.291934	0.737182	0.582801	0.623095	-0.291934	-0.291934	0.839229	-0.291934	-0.291934	-0.291934	-0.291934	-0.291934	0.715602	0.970612	0.406038	-0.291934	-0.291934	0.748309	-0.291934	0.595666	-0.291934	-0.291934	-0.291934	0.865659	-0.291934	-0.291934	-0.291934	-0.291934	0.758855	-0.291934	-0.291934	-0.291934	-0.291934	-0.291934	0.583755	0.641804	0.633077	-0.291934	-0.291934	-0.291934	-0.291934	-0.291934	-0.291934	-0.291934	-0.291934	-0.291934	-0.291934	-0.291934
114.894	113.887	-0.354741	-0.354741	-0.354741	-0.354741	-0.354741	-0.354741	-0.354741	0.41782	0.475696	-0.354741	0.486469	-0.354741	0.459496	0.363584	-0.354741	0.510806	0.370261	0.382952	0.534053	0.35152	-0.354741	0.343193	-0.354741	-0.354741	0.505942	0.4054	0.372214	0.380483	-0.354741	-0.354741	0.39498	-0.354741	-0.354741	0.399831	-0.354741	0.444287	0.36559	-0.354741	-0.354741	-0.354741	0.41449	0.345592	0.485905	-0.354741	-0.354741	-0.354741	-0.354741	0.367444
117.038	116.031	0.545874	-0.152199	-0.152199	0.60888	-0.152199	-0.152199	-0.152199	-0.152199	-0.152199	0.637189	-0.152199	-0.152199	0.666843	-0.152199	-0.152199	-0.152199	-0.152199	-0.152199	-0.152199	-0.152199	-0.152199	-0.152199	-0.152199	-0.152199	-0.152199	-0.152199	-0.152199	-0.152199	-0.152199	0.712789	-0.152199	-0.152199	-0.152199	0.58892	0.563409	0.630884	-0.152199	0.567176	-0.152199	-0.152199	-0.152199	0.565979	-0.152199	-0.152199	-0.152199	-0.152199	-0.152199	-0.152199
117.038	116.031	0.100196	0.120036	0.121158	0.125016	0.260825	0.120066	0.103539	-0.614276	-0.614276	0.0837327	0.403691	0.214914	0.173556	0.0882058	0.193936	0.0863187	0.199558	-0.614276	0.288753	0.137873	0.300244	-0.614276	0.294028	0.172287	-0.614276	0.152568	0.145804	0.248644	0.153106	0.208807	0.233748	0.235688	0.176643	0.11491	0.0938318	0.160568	-0.614276	0.119269	-0.614276	-0.614276	0.114226	0.100579	0.211921	-0.614276	0.183565	0.135772	0.2581	-0.614276
117.756	116.748	-0.189846	-0.189846	0.705551	0.622144	-0.189846	-0.189846	-0.189846	-0.189846	0.83785	-0.189846	-0.189846	-0.189846	0.70042	-0.189846	-0.189846	-0.189846	-0.189846	-0.189846	-0.189846	0.886279	-0.189846	-0.189846	-0.189846	-0.189846	-0.189846	-0.189846	0.670311	-0.189846	0.654517	-0.189846	-0.189846	0.535324	-0.189846	-0.189846	0.705563	-0.189846	-0.189846	-0.189846	0.57786	-0.189846	-0.189846	-0.189846	-0.189846	-0.189846	-0.189846	-0.189846	-0.189846	-0.189846
116.635	117.642	0.515691	-0.250749	-0.250749	-0.250749	-0.250749	0.558115	-0.250749	0.521317	-0.250749	-0.250749	0.672903	0.596954	-0.250749	-0.250749	-0.250749	-0.250749	0.671079	0.447206	-0.250749	-0.250749	-0.250749	0.596282	-0.250749	-0.250749	-0.250749	-0.250749	-0.250749	-0.250749	-0.250749	0.643605	0.601222	-0.250749	-0.250749	0.503269	-0.250749	-0.250749	-0.250749	-0.250749	-0.250749	0.617176	-0.250749	-0.250749	0.624471	-0.250749	-0.250749	-0.250749	-0.250749	0.708493
116.635	117.642	0.112797	-0.933851	0.000707702	0.0357789	-0.18933	0.0259858	-0.933851	0.182809	-0.0271722	-0.0640715	0.282939	0.146933	0.0157878	-0.933851	0.317671	-0.0460277	0.224283	0.165971	0.233984	0.0749415	0.172744	0.160874	0.0429933	-0.933851	0.0430415	0.174121	0.1168	-0.235776	0.157367	0.142464	0.166434	0.237558	0.204602	0.167628	0.106692	0.0721852	-0.933851	-0.0216986	-0.159783	0.187871	0.0777353	0.0521343	0.114033	0.290326	0.131005	0.0547277	0.154407	0.249384
116.635	117.642	-0.00996973	-1.05305	-0.18542	-0.00256431	0.053461	0.0230104	-0.15716	0.074115	-0.068772	-0.127993	0.213384	0.131974	0.0264256	-1.05305	0.168784	-0.0282251	0.143609	0.0754744	0.149896	0.0132794	0.163192	0.0994793	-0.00925313	-0.355001	-0.0739178	0.124222	0.00391387	-0.244263	0.119249	0.15115	0.133886	0.158315	0.102691	0.123198	0.0141528	0.0234293	-0.0785238	-0.0592065	0.0837164	0.0947564	0.0768226	0.0237731	0.12683	0.185154	0.090433	0.0228614	0.103554	0.190936
116.635	117.643	0.275441	-0.569665	0.329983	0.128446	0.431712	0.363669	-0.569665	0.41512	0.321073	0.304319	0.618864	0.353633	-0.569665	-0.569665	-0.569665	0.322114	-0.569665	-0.569665	-0.569665	-0.569665	-0.569665	0.507591	0.370223	-0.569665	0.393291	0.52004	-0.569665	-0.569665	-0.569665	0.527932	0.52275	0.491618	-0.569665	0.465214	0.415923	0.143067	-0.569665	0.343932	0.455033	0.506878	0.420076	-0.569665	0.555415	-0.569665	-0.569665	-0.569665	0.361184	0.603305
116.636	117.643	-0.212125	-0.212125	-0.212125	-0.212125	-0.212125	0.590447	-0.212125	-0.212125	0.549336	-0.212125	-0.212125	-0.212125	-0.212125	-0.212125	-0.212125	-0.212125	-0.212125	-0.212125	-0.212125	-0.212125	0.485824	-0.212125	-0.212125	-0.212125	0.674803	0.685749	-0.212125	-0.212125	-0.212125	0.785982	-0.212125	-0.212125	-0.212125	-0.212125	-0.212125	-0.212125	-0.212125	0.565846	0.677145	-0.212125	-0.212125	-0.212125	0.77459	-0.212125	0.545846	-0.212125	0.496672	0.517582
118.696	119.703	-0.210536	0.797396	-0.210536	-0.210536	0.487499	-0.210536	-0.210536	0.553899	-0.210536	-0.210536	-0.210536	-0.210536	0.670841	-0.210536	-0.210536	0.552278	-0.210536	-0.210536	-0.210536	0.723441	-0.210536	-0.210536	0.646565	-0.210536	-0.210536	-0.210536	-0.210536	-0.210536	0.492571	-0.210536	-0.210536	-0.210536	0.738868	-0.210536	-0.210536	-0.210536	-0.210536	0.515689	-0.210536	0.533705	-0.210536	-0.210536	-0.210536	-0.210536	-0.210536	-0.210536	-0.210536	0.53421
118.696	119.703	-0.552161	0.544987	0.145809	0.433062	0.203104	-0.552161	0.278223	0.545708	0.277407	0.175719	0.183067	-0.552161	0.405688	0.169086	0.317342	0.297493	-0.552161	0.147447	-0.552161	0.681155	0.496188	-0.552161	0.393065	-0.552161	-0.552161	0.324617	0.218412	0.293984	0.418298	0.177077	0.408201	0.327593	0.439115	-0.552161	0.171537	-0.552161	0.26198	0.297223	0.176204	0.244915	-0.552161	-0.552161	-0.552161	-0.552161	-0.552161	-0.552161	-0.552161	0.253879
118.696	119.704	-0.469691	0.578296	-0.469691	0.510502	-0.469691	-0.469691	0.300809	0.627168	0.335415	-0.469691	0.265371	-0.469691	0.488862	0.250891	0.419442	0.389252	-0.469691	0.272494	-0.469691	0.755286	0.602993	-0.469691	0.395919	-0.469691	-0.469691	0.390707	0.228321	0.313412	0.418454	-0.469691	0.439883	0.399302	0.461174	-0.469691	-0.469691	-0.469691	0.295708	0.345429	0.36187	0.336035	-0.469691	-0.469691	-0.469691	-0.469691	-0.469691	-0.469691	-0.469691	0.354887
118.918	119.926	-0.741678	0.548824	0.167575	-0.741678	0.0942697	0.621824	-0.741678	0.646023	0.68492	0.378921	0.302038	0.0921016	0.360038	-0.0437148	0.533654	0.143932	0.0911108	0.249072	0.459874	0.278029	-0.741678	-0.741678	0.661756	-0.741678	0.607744	0.216278	0.623444	-0.741678	-0.741678	0.244934	-0.741678	0.503563	-0.741678	0.661978	0.393816	-0.741678	0.228658	-0.741678	0.473089	-0.741678	0.499396	0.662149	-0.741678	0.273865	-0.741678	0.422562	-0.741678	0.355537
119.099	120.106	-0.414157	0.442717	-0.414157	0.473739	0.321895	-0.414157	0.360747	0.49192	0.334307	-0.414157	-0.414157	0.32209	0.391324	-0.414157	0.467044	0.481968	-0.414157	-0.414157	-0.414157	0.756588	0.585079	-0.414157	0.438193	-0.414157	-0.414157	0.297534	-0.414157	0.348119	0.380694	0.314729	0.405189	0.287628	0.622604	-0.414157	-0.414157	-0.414157	-0.414157	0.366265	-0.414157	0.293674	-0.414157	-0.414157	-0.414157	0.283789	-0.414157	-0.414157	-0.414157	0.454155
119.099	120.107	-0.361667	0.442192	-0.361667	0.46247	-0.361667	-0.361667	0.381837	0.42846	0.33633	-0.361667	-0.361667	0.34105	0.446522	-0.361667	0.511414	0.466956	-0.361667	-0.361667	-0.361667	0.724888	0.642241	-0.361667	0.536541	-0.361667	-0.361667	0.35691	-0.361667	0.346795	0.465197	0.392572	0.42718	-0.361667	0.623046	-0.361667	-0.361667	-0.361667	-0.361667	0.368513	-0.361667	0.35438	-0.361667	-0.361667	-0.361667	-0.361667	-0.361667	-0.361667	-0.361667	0.505224
121.031	122.038	-0.205517	-0.205517	-0.205517	-0.205517	0.643731	0.62691	-0.205517	0.630349	-0.205517	0.507138	-0.205517	-0.205517	-0.205517	-0.205517	0.612896	-0.205517	0.605238	-0.205517	-0.205517	-0.205517	-0.205517	0.567354	0.556979	-0.205517	0.492803	0.596183	-0.205517	-0.205517	-0.205517	-0.205517	-0.205517	-0.205517	-0.205517	0.633639	-0.205517	-0.205517	-0.205517	-0.205517	-0.205517	-0.205517	-0.205517	-0.205517	-0.205517	-0.205517	-0.205517	-0.205517	0.533143	0.597755
121.031	122.039	-0.0427512	0.192134	0.133603	0.112391	0.133121	0.0189307	0.104767	0.0990592	-0.0464436	-0.0482162	0.0987375	-0.0379289	0.151888	0.0420272	0.09237	0.0327215	-0.0140015	0.150408	0.0346808	0.127119	0.103774	-0.115963	-0.0312887	0.0631985	-0.156041	0.0377232	-0.102697	-0.0287953	0.184997	-0.0139922	-0.36122	0.00186407	-0.0288344	-0.0203089	0.0999079	0.0891626	0.0890856	-0.0431631	-0.0442664	-0.0843536	-0.401755	-0.0857286	-0.0740256	-0.298525	0.0252558	0.0758128	-0.103795	-0.0845588
121.032	122.039	-0.0706381	0.165746	0.0939019	0.0837825	0.0756201	0.0203179	0.0882743	0.0567805	-0.0985553	-0.10422	0.0907579	-0.0766097	0.120128	-0.00381275	0.0486605	0.0175069	-0.0541418	0.115427	0.0453788	0.0971346	0.0549739	-0.106343	-0.0490946	-0.00820418	-0.166791	0.00109726	-0.0910617	0.00317009	0.13926	-0.0129579	-0.00707338	0.0309262	-0.0131754	-0.045623	0.0465141	0.0663414	0.0665739	-0.0253889	-0.0638934	-0.115555	-0.138211	-0.110824	-0.05167	0.0612302	0.0241352	0.031224	-0.161398	-0.0655436
121.032	122.039	-0.228468	-0.228468	-0.228468	-0.228468	-0.228468	-0.228468	-0.228468	-0.228468	0.581841	-0.228468	-0.228468	-0.228468	-0.228468	-0.228468	-0.228468	0.491816	-0.228468	0.548924	-0.228468	-0.228468	-0.228468	0.591262	-0.228468	-0.228468	0.470276	-0.228468	-0.228468	-0.228468	-0.228468	0.50881	0.652263	-0.228468	-0.228468	-0.228468	-0.228468	-0.228468	-0.228468	-0.228468	0.616756	0.619937	0.585946	-0.228468	0.683669	0.726727	-0.228468	-0.228468	-0.228468	-0.228468
121.032	122.04	-0.238054	0.504777	-0.238054	-0.238054	-0.238054	-0.238054	-0.238054	0.473801	-0.238054	-0.238054	0.508974	-0.238054	0.521813	-0.238054	0.565919	-0.238054	-0.238054	-0.238054	-0.238054	-0.238054	0.539102	-0.238054	-0.238054	-0.238054	-0.238054	-0.238054	-0.238054	-0.238054	0.459908	-0.238054	0.545819	0.494718	-0.238054	-0.238054	-0.238054	-0.238054	-0.238054	-0.238054	0.718374	-0.238054	0.769464	-0.238054	0.518866	0.467658	-0.238054	-0.238054	-0.238054	0.469816
121.232	122.24	-0.451699	0.366528	0.312605	-0.451699	0.287986	0.261435	0.392096	0.372757	-0.451699	-0.451699	0.254636	-0.451699	0.273878	-0.451699	-0.451699	-0.451699	-0.451699	0.395234	0.262607	0.321462	0.246278	-0.451699	-0.451699	0.274647	-0.451699	0.293376	-0.451699	-0.451699	0.371321	0.306757	0.247508	0.251197	0.256786	-0.451699	0.26584	0.24699	0.299498	0.393173	0.329782	-0.451699	-0.451699	-0.451699	-0.451699	0.353719	0.28379	-0.451699	0.257661	0.27378
124.224	125.232	-0.0410526	0.129503	0.110806	0.0394099	0.0884566	-0.0824103	0.133225	0.0383016	-0.124503	-0.0574771	-0.10168	-0.0200868	0.0727161	0.000826506	0.0683031	0.0091045	-0.86224	0.0950528	0.0243417	0.111093	0.0603225	-0.097499	0.0752186	0.0322993	-0.145829	-0.0222191	-0.0262614	-0.163367	0.160512	0.0574256	0.0587778	0.0824375	0.0721386	-0.0490149	0.146385	0.0967608	0.0987828	-0.0230667	0.0354144	-0.0913698	-0.0309997	-0.0709634	-0.0458258	0.0978361	0.0522636	0.0178266	-0.107765	-0.0886312
124.225	125.232	-0.0421358	0.0978151	0.104049	0.00037703	0.0289262	-0.07244	0.0785478	0.0219651	-0.0888263	-0.0757272	-0.0907068	-0.0352176	0.0401169	-0.0491246	0.0476013	0.00215537	-0.0710333	0.0606497	0.019812	0.0852522	0.0552248	-0.133784	0.0532223	-0.0193143	-0.0816012	-0.0279189	-0.0393691	-0.210836	0.139333	0.0683615	0.0469062	0.0740578	0.0701626	-0.0858512	0.120424	0.0529624	0.0766519	-0.0392193	-0.00495332	-0.0811068	-0.0344862	-0.0713536	-0.0361653	0.0797316	0.0549216	0.00804045	-0.136067	-0.0785043
124.225	125.233	0.464366	-0.283289	-0.283289	0.479635	-0.283289	-0.283289	-0.283289	0.465326	-0.283289	-0.283289	-0.283289	-0.283289	0.456217	-0.283289	0.430342	-0.283289	0.490753	-0.283289	-0.283289	-0.283289	0.524106	0.461425	0.49894	-0.283289	-0.283289	-0.283289	-0.283289	0.414651	0.487957	0.47211	0.46726	-0.283289	-0.283289	-0.283289	-0.283289	0.432336	-0.283289	-0.283289	-0.283289	0.420865	0.428024	-0.283289	-0.283289	0.430353	-0.283289	-0.283289	-0.283289	-0.283289
124.226	125.234	-0.149678	0.641264	-0.149678	-0.149678	-0.149678	-0.149678	-0.149678	-0.149678	-0.149678	-0.149678	0.769275	-0.149678	0.569672	-0.149678	-0.149678	-0.149678	-0.149678	0.563399	-0.149678	0.613255	-0.149678	-0.149678	-0.149678	0.550528	-0.149678	-0.149678	-0.149678	-0.149678	0.565716	-0.149678	-0.149678	-0.149678	-0.149678	-0.149678	0.548296	-0.149678	0.613339	-0.149678	-0.149678	-0.149678	-0.149678	-0.149678	-0.149678	-0.149678	-0.149678	-0.149678	-0.149678	-0.149678
124.425	125.433	0.192843	-0.543433	0.264656	0.180047	0.250415	-0.543433	0.205031	0.330222	0.180699	-0.543433	0.157521	0.154521	0.241347	0.259515	0.193598	0.234944	-0.543433	0.188909	0.162985	0.178093	0.227787	0.161448	0.199098	0.218819	-0.543433	-0.543433	-0.543433	-0.543433	0.26122	0.268606	0.211446	0.233767	0.215046	0.179673	0.221713	0.211867	0.170151	0.171462	0.21186	-0.543433	-0.543433	-0.543433	-0.543433	0.163328	0.192261	0.324631	-0.543433	-0.543433
124.425	125.433	-0.180411	-0.180411	-0.180411	-0.180411	-0.180411	-0.180411	-0.180411	-0.180411	-0.180411	-0.180411	-0.180411	-0.180411	0.544147	-0.180411	-0.180411	-0.180411	-0.180411	0.532183	0.612618	-0.180411	0.565866	0.517539	0.5417	-0.180411	-0.180411	-0.180411	-0.180411	-0.180411	0.610911	-0.180411	0.610879	0.597377	0.580331	-0.180411	0.616745	-0.180411	-0.180411	-0.180411	-0.180411	-0.180411	-0.180411	-0.180411	-0.180411	-0.180411	0.525317	-0.180411	-0.180411	-0.180411
149.019	126.029	-0.195851	0.702022	0.52191	-0.195851	-0.195851	-0.195851	-0.195851	-0.195851	-0.195851	-0.195851	-0.195851	-0.195851	-0.195851	1.65487	0.555486	-0.195851	-0.195851	0.712829	-0.195851	-0.195851	-0.195851	-0.195851	-0.195851	0.759077	-0.195851	-0.195851	-0.195851	0.844961	0.502279	-0.195851	-0.195851	-0.195851	-0.195851	-0.195851	-0.195851	-0.195851	0.584576	-0.195851	-0.195851	-0.195851	-0.195851	-0.195851	-0.195851	-0.195851	-0.195851	0.99604	-0.195851	-0.195851
125.428	126.435	0.205325	0.37812	0.295725	0.322112	0.248719	-0.6456	0.289483	0.301838	0.372464	0.243052	-0.6456	0.127988	0.211526	0.292109	0.245939	0.189584	0.0525453	0.308239	0.205308	0.22237	0.150242	-0.6456	-0.6456	0.291277	-0.6456	0.155524	0.186821	0.309456	0.336796	-0.6456	0.168575	0.197907	0.180672	-0.6456	0.170251	0.239729	0.231719	-0.6456	-0.6456	0.0907743	-0.6456	0.194388	0.105306	0.276034	-0.6456	0.262273	0.0845867	-0.6456
125.428	126.435	-0.0902263	0.162649	0.123657	0.0499014	0.053849	0.0802059	0.0760999	0.0105867	0.170784	0.0507074	-0.0419117	-0.0743837	0.0573555	-0.0041267	-0.00417129	0.0713988	-0.0560744	0.137449	-0.0453346	0.0834536	-0.00284892	-0.0725117	-0.0976344	0.0619082	-0.0532959	-0.0654381	-0.0252535	0.151811	0.117915	-0.174344	-0.0231243	-0.0763889	-0.0782358	-0.127883	0.0399939	0.0223332	0.0132408	0.0994645	-0.101734	-0.16982	-0.123043	0.0236088	-0.0516487	0.0153034	-0.0130848	0.0512625	-0.100988	-0.0450277
125.428	126.436	-0.229096	-0.229096	-0.229096	-0.229096	-0.229096	0.704889	-0.229096	0.650695	-0.229096	-0.229096	0.632914	-0.229096	0.468841	-0.229096	-0.229096	-0.229096	0.477919	-0.229096	-0.229096	-0.229096	-0.229096	-0.229096	0.610526	-0.229096	-0.229096	0.531673	-0.229096	-0.229096	-0.229096	0.568286	-0.229096	-0.229096	-0.229096	0.572509	-0.229096	-0.229096	-0.229096	0.745369	0.533108	-0.229096	-0.229096	-0.229096	-0.229096	-0.229096	0.666032	-0.229096	-0.229096	0.53818
150.977	127.988	-0.145113	-0.00100837	-0.046719	0.122865	0.0488295	-0.0222444	-0.0714426	-0.209966	-0.238195	-0.0809461	-0.145834	-0.0379691	-0.0278409	-0.0363198	0.322258	0.0888816	0.124567	-0.183335	0.0130096	-0.0398876	0.202706	-0.0184037	-0.00616588	-0.148734	0.170661	-0.172534	0.0690707	0.0862452	-0.261104	-0.0254221	0.0239087	-0.148531	0.243488	-0.0623861	-0.13167	0.0339032	-0.118533	-0.184346	0.00412341	-0.027952	0.0775002	0.214245	-0.0312038	-0.0231094	0.122085	0.344847	0.137625	0.0430775
127.911	128.919	-0.210957	0.937575	0.498046	0.655735	-0.210957	-0.210957	0.813786	0.486978	-0.210957	-0.210957	-0.210957	-0.210957	0.937933	0.809828	-0.210957	-0.210957	-0.210957	0.605285	-0.210957	0.698237	-0.210957	-0.210957	-0.210957	0.982241	-0.210957	-0.210957	-0.210957	-0.210957	0.801673	-0.210957	-0.210957	-0.210957	-0.210957	-0.210957	-0.210957	-0.210957	-0.210957	-0.210957	-0.210957	-0.210957	-0.210957	-0.210957	-0.210957	-0.210957	-0.210957	-0.210957	-0.210957	-0.210957
127.912	128.919	-0.284945	0.891446	0.41913	0.622836	-0.284945	-0.284945	0.682843	0.457716	-0.284945	-0.284945	-0.284945	-0.284945	0.873701	0.678026	0.467638	-0.284945	-0.284945	0.55294	-0.284945	0.60234	-0.284945	-0.284945	-0.284945	0.906654	-0.284945	-0.284945	-0.284945	-0.284945	0.640713	-0.284945	-0.284945	-0.284945	-0.284945	-0.284945	0.422188	0.608516	0.44816	-0.284945	-0.284945	-0.284945	-0.284945	-0.284945	-0.284945	-0.284945	-0.284945	-0.284945	-0.284945	-0.284945
127.912	128.919	-0.190562	0.874759	0.507501	0.626601	-0.190562	-0.190562	-0.190562	0.552635	-0.190562	-0.190562	-0.190562	-0.190562	0.898834	0.787748	-0.190562	-0.190562	-0.190562	0.528357	-0.190562	-0.190562	-0.190562	-0.190562	-0.190562	0.933326	-0.190562	-0.190562	-0.190562	-0.190562	-0.190562	-0.190562	-0.190562	-0.190562	-0.190562	-0.190562	-0.190562	0.528848	0.633271	-0.190562	-0.190562	-0.190562	-0.190562	-0.190562	-0.190562	-0.190562	-0.190562	-0.190562	-0.190562	-0.190562
128.179	129.187	-0.0928474	0.0426647	0.0189324	0.0151968	0.0898588	0.0555986	0.0353476	-0.0182469	0.0452467	-0.197153	0.128046	-0.0635255	0.0672894	-0.0597858	0.0845854	-0.0613158	-0.000822249	0.0492863	0.0745775	0.0724936	0.070841	-0.0672435	-0.0387083	0.0117622	-0.0562074	-0.0618421	0.0182332	0.0670567	0.0219632	0.0249773	0.0242772	-0.0692294	0.0191967	-0.00442532	-0.0715799	-0.054278	0.0497729	0.027308	-0.0423547	-0.0713474	-0.103239	-0.0501078	0.0337563	0.0141273	0.0153607	0.0379009	-0.0143869	-0.0205826
128.18	129.187	0.176339	-0.585144	0.235422	0.224279	0.262126	0.19228	0.151046	0.159011	0.230628	-0.585144	0.373164	-0.585144	0.29327	0.128807	0.245062	-0.585144	0.182816	0.254828	0.126054	0.196768	0.285187	-0.585144	0.176154	-0.585144	0.157483	0.217266	0.223396	0.290044	0.162	0.155977	0.178975	0.243991	-0.585144	0.170425	0.112793	-0.585144	-0.585144	0.165539	0.205252	0.260487	-0.585144	0.213339	0.246634	0.209103	0.19914	-0.585144	0.144794	-0.585144
128.621	129.628	0.120784	0.35468	0.306316	0.175562	-0.651298	0.150495	-0.651298	0.230897	0.0881457	0.282024	0.0470856	0.0837118	0.121294	0.306947	-0.651298	0.273881	0.0795943	0.261881	0.180363	0.275064	0.166959	-0.651298	-0.651298	0.146935	0.103972	0.143207	0.0663014	-0.651298	0.29544	0.248133	0.149249	0.193224	0.203925	0.0945991	0.266007	0.299316	-0.651298	0.105886	0.125842	0.0954082	0.114205	-0.651298	0.160936	0.257152	-0.651298	-0.651298	-0.651298	0.0978847
128.621	129.628	-0.0550275	0.195865	0.144988	0.0201633	0.00399987	-0.0355116	0.0483914	0.0682707	-0.0911448	0.121133	-0.143169	-0.0872993	0.0141922	0.0552306	0.018687	0.0804036	-0.142859	0.0659737	0.00121481	0.00579879	-0.0141769	-0.0921244	0.0208539	-0.11319	-0.0625965	-0.106536	-0.0396483	-0.0369872	0.16512	0.0724783	0.0492657	-0.0274484	0.0271661	-0.062854	0.113161	0.0748571	0.0526696	-0.048297	0.048901	-0.0754026	-0.154488	0.0238289	0.00548858	0.0452429	0.0196715	0.0407329	-0.0845724	-0.162886
128.621	129.629	-0.333117	-0.333117	-0.333117	-0.333117	0.702765	0.408863	0.645715	-0.333117	-0.333117	-0.333117	-0.333117	0.397966	-0.333117	-0.333117	0.62099	-0.333117	-0.333117	-0.333117	0.404997	0.423359	0.406485	0.482854	0.62392	-0.333117	-0.333117	-0.333117	0.415702	-0.333117	0.547269	-0.333117	0.581406	0.400166	-0.333117	-0.333117	-0.333117	0.448203	-0.333117	-0.333117	-0.333117	-0.333117	0.537429	0.518083	0.364815	-0.333117	0.573003	-0.333117	0.489523	-0.333117
129.682	130.689	-0.215147	-0.215147	-0.215147	-0.215147	-0.215147	-0.215147	-0.215147	-0.215147	0.647255	-0.215147	0.48282	-0.215147	0.662498	0.689527	0.645058	-0.215147	-0.215147	-0.215147	-0.215147	-0.215147	-0.215147	-0.215147	-0.215147	-0.215147	-0.215147	-0.215147	0.549201	-0.215147	-0.215147	-0.215147	-0.215147	0.618235	-0.215147	0.532401	-0.215147	-0.215147	0.639182	0.554011	-0.215147	-0.215147	-0.215147	-0.215147	-0.215147	0.543577	-0.215147	0.770277	0.626388	-0.215147
129.682	130.69	0.342069	0.340058	0.264232	0.466765	0.261135	-0.528825	0.518646	-0.528825	0.392745	-0.528825	0.291903	0.308394	0.503792	-0.528825	0.433044	-0.528825	0.18293	0.393866	0.375348	-0.528825	-0.528825	-0.528825	0.297312	0.496725	-0.528825	0.528978	0.319638	-0.528825	-0.528825	0.188088	0.292721	0.470163	-0.528825	-0.528825	-0.528825	0.461276	-0.528825	0.320815	-0.528825	0.293568	-0.528825	0.326942	-0.528825	-0.528825	0.353625	-0.528825	0.344582	0.29341
129.683	130.69	0.25439	0.140268	0.186104	-0.683063	0.0487971	0.192404	0.334961	-0.683063	0.230731	-0.683063	0.208932	0.144788	0.319416	-0.683063	0.270398	0.0150476	-0.683063	0.2208	-0.683063	0.205502	0.0989921	0.120528	0.123795	0.368927	0.109787	0.308571	0.186258	0.159938	0.0667816	-0.683063	0.107798	0.325352	-0.683063	0.163476	0.147768	0.27566	0.333176	-0.683063	-0.683063	0.107539	0.0711822	0.199276	-0.683063	0.227753	0.230579	0.28732	0.244554	0.195758
129.683	130.69	0.126836	0.0345338	0.0488584	0.19629	-0.827432	0.0440116	0.228358	-0.0174395	0.0927748	-0.827432	0.0786562	0.0579673	0.22884	0.207779	0.158515	-0.0559337	-0.0808059	0.141713	0.0965574	0.0947742	-0.042589	0.0268681	0.0462116	0.227638	0.0952152	0.120245	0.055875	0.0211729	-0.0391954	-0.129327	-0.0236279	0.217567	0.0436518	0.0613674	0.00183808	0.181823	0.210294	0.0622999	-0.827432	0.0408287	0.0172195	0.0884387	-0.827432	0.0761893	0.00534717	0.199495	0.0746761	0.05313
129.684	130.691	0.43949	0.218456	0.344322	-0.53452	-0.53452	0.311779	-0.53452	-0.53452	-0.53452	-0.53452	0.397659	0.260674	0.485253	0.465197	0.434667	0.163475	0.190753	0.435905	-0.53452	0.396867	0.216064	-0.53452	0.341226	-0.53452	-0.53452	0.432393	0.345963	0.349738	0.300292	-0.53452	0.202081	0.549913	-0.53452	0.310478	-0.53452	0.485168	-0.53452	0.357649	-0.53452	-0.53452	0.261117	0.383759	-0.53452	0.374462	0.342832	0.532585	-0.53452	0.360189
132.066	131.058	0.100091	0.144817	0.185829	0.220521	0.0724676	0.122746	-0.0702822	0.0558702	-0.0101758	0.0422731	0.223986	0.0362539	-0.0187002	-0.0885934	-0.0362797	-0.136076	-0.0389316	0.0133487	0.039308	-0.0797635	-0.00171684	0.0327452	-0.0212177	0.0791435	-0.0292196	0.0552753	-0.0333783	-0.0674597	-0.0544108	-0.0145365	-0.00381557	0.047757	-0.0629111	-0.148725	-0.105773	-0.0418497	0.0069224	-0.0426457	-0.0543605	-0.064451	-0.149265	-0.0407934	0.0425808	-0.12823	0.0268535	-0.122867	0.0594083	-0.0337967
130.46	131.467	-0.0440263	-0.119591	-0.0510594	0.0730728	0.0321466	-0.0708585	0.0423152	-0.0861131	-0.0337788	-0.846229	0.0877688	-0.0260289	0.0359011	-0.148082	0.0286329	0.0280489	0.00577207	0.010486	0.0838668	0.0781085	0.0504146	-0.001108	0.138039	-0.011653	0.0388015	-0.0157205	-0.0509722	-0.0170441	0.0949217	0.234676	0.187159	0.20817	0.124984	-0.0172765	-0.0633464	0.024663	-0.000569672	-0.0348213	-0.0123153	-0.0275886	-0.0187	0.0285163	0.0543651	0.0428845	0.00312182	0.0674559	-0.02529	-0.0998467
130.46	131.468	-0.353091	-0.353091	-0.353091	0.364237	0.347325	-0.353091	0.358172	-0.353091	0.375136	-0.353091	0.502903	0.448686	-0.353091	-0.353091	0.361301	-0.353091	-0.353091	0.423097	-0.353091	0.475408	0.415718	-0.353091	0.378921	-0.353091	0.403445	-0.353091	-0.353091	-0.353091	0.415575	0.497409	0.505981	0.522656	0.440822	-0.353091	0.478365	0.35732	-0.353091	-0.353091	-0.353091	0.344891	-0.353091	-0.353091	-0.353091	0.41147	-0.353091	-0.353091	-0.353091	0.34513
135.003	133.996	-0.638055	0.122943	0.168133	0.0605885	0.209779	-0.638055	-0.638055	0.0700817	-0.638055	-0.638055	-0.638055	0.22418	-0.638055	0.0820398	0.516184	0.327752	0.196454	-0.638055	0.0873156	-0.638055	0.285781	0.12309	0.341225	-0.638055	0.343602	-0.638055	0.221456	0.307789	-0.638055	0.241396	0.14141	0.0598866	0.568559	0.155661	-0.638055	0.335781	-0.638055	0.240628	0.114217	0.309814	0.306559	0.372554	0.0910082	0.140509	0.443071	0.504401	0.299876	0.258575
133.6	134.608	-0.234179	-0.234179	0.546583	0.496985	0.493441	-0.234179	0.499754	0.482601	-0.234179	-0.234179	0.463775	-0.234179	-0.234179	0.498613	-0.234179	0.494134	-0.234179	-0.234179	-0.234179	-0.234179	-0.234179	-0.234179	0.488825	0.499256	-0.234179	-0.234179	-0.234179	0.490414	-0.234179	-0.234179	-0.234179	-0.234179	0.559848	-0.234179	-0.234179	-0.234179	0.505409	-0.234179	-0.234179	-0.234179	-0.234179	0.47388	0.482871	0.48569	-0.234179	-0.234179	-0.234179	-0.234179
136.048	135.041	0.367196	0.382188	-0.398672	-0.398672	-0.398672	0.353278	-0.398672	-0.398672	0.358588	0.403233	-0.398672	-0.398672	-0.398672	0.539989	-0.398672	-0.398672	-0.398672	-0.398672	0.384462	0.476763	-0.398672	-0.398672	0.470596	0.380229	-0.398672	0.299284	-0.398672	-0.398672	0.335417	0.449331	-0.398672	-0.398672	0.47672	0.40022	0.359576	-0.398672	0.317116	0.59664	0.327692	0.306372	-0.398672	-0.398672	0.36031	-0.398672	0.374084	0.400459	-0.398672	-0.398672
158.964	135.975	-0.108055	-0.141161	-0.0806108	-0.218065	-0.171598	-0.211639	-0.00450507	-0.0296613	0.0475786	-0.103229	-0.254897	0.119306	0.0422302	-0.110529	-0.161466	-0.0386595	0.0418493	0.116285	0.022089	-0.11227	-0.0327216	-0.021279	-0.096364	-0.185621	-0.0355973	0.123155	-0.142653	0.0505366	0.0482984	0.049914	0.0621241	0.0954935	0.0359936	0.0654332	0.112401	0.0906443	0.0470184	-0.0195878	0.0926721	0.109762	0.229935	0.0778243	0.0342688	0.134591	0.0556665	-0.00478115	0.0556746	0.168578
140.068	139.061	0.113622	0.153531	0.223188	-0.0234376	-0.941447	0.251122	0.0684975	-0.0523741	0.179137	-0.115942	-0.941447	0.0605023	0.00490148	0.214465	-0.00319495	0.130038	-0.192346	0.031314	-0.0699455	0.300484	0.0746056	0.219068	0.093834	-0.062202	-0.128523	-0.161382	-0.0592176	0.253063	0.00508319	-0.20735	-0.0621471	-0.0668577	0.233742	0.280419	0.381775	0.0777108	0.108636	0.294166	-0.152946	0.161384	0.0209043	0.168094	-0.186507	-0.0761136	0.00832026	-0.243435	-0.125007	-0.144733
140.625	141.632	0.16329	0.367635	0.173442	-0.548158	-0.548158	0.223621	0.193603	-0.548158	0.275814	-0.548158	-0.548158	-0.548158	0.257041	2.08492	0.218745	-0.548158	-0.548158	0.187796	0.219961	0.156039	-0.548158	0.248013	-0.548158	0.267838	0.19676	0.261608	0.208594	0.198496	0.202136	-0.548158	-0.548158	0.193991	-0.548158	0.194009	0.195647	0.181653	0.311127	0.294671	-0.548158	0.285158	0.218668	0.228829	-0.548158	0.261568	-0.548158	0.229318	0.149821	0.22543
143.082	142.074	0.104018	0.0154655	0.154436	-0.00404511	0.0861417	0.160403	0.175709	0.24476	0.304679	0.171978	0.179298	-0.127148	0.0812758	-0.0567486	0.022697	0.164697	-0.126375	-0.128046	0.174948	0.265173	0.188593	-0.117796	0.0389301	0.216547	0.00129251	0.0330768	0.165078	0.00244099	-0.0686182	0.0111001	-0.0825278	0.0794764	0.0444701	-0.00206761	-0.0930961	0.0381728	-0.209734	0.0304504	-0.156893	-0.907778	2.6067e-05	-0.0909327	-0.166455	-0.0639031	-0.146326	-0.203499	-0.131653	-0.027963
143.107	142.1	-0.272899	-0.272899	-0.272899	-0.272899	-0.272899	-0.272899	0.594021	-0.272899	-0.272899	-0.272899	-0.272899	-0.272899	0.613693	0.836406	-0.272899	0.559642	-0.272899	0.487668	0.51359	0.739249	0.468536	-0.272899	-0.272899	0.682938	-0.272899	-0.272899	-0.272899	-0.272899	0.649307	-0.272899	0.425059	0.44667	-0.272899	-0.272899	0.569753	0.587157	0.557421	-0.272899	-0.272899	-0.272899	-0.272899	-0.272899	-0.272899	0.54746	-0.272899	-0.272899	-0.272899	-0.272899
147.051	146.043	-0.10047	0.0371178	-0.0517022	0.0115988	0.11966	-0.0267882	-0.234561	-0.172738	-0.0974711	-0.0804608	0.177141	-0.0930982	-0.0043056	0.0140218	0.097374	-0.0280161	0.097673	-0.043851	0.125518	-0.258943	-0.0336897	-0.132575	0.031913	0.169804	-0.192119	0.137392	-0.0808368	0.0644538	-0.0259355	0.120171	0.152876	0.12261	-0.00589091	-0.013111	0.0220208	0.163035	0.00999122	-0.0625389	0.0287224	-0.0115328	-0.231665	-0.026991	0.185809	-0.117501	0.0398111	-0.00767254	0.14783	0.017808
185.032	146.069	-0.0182013	-0.0397466	0.0473265	0.0682439	0.127709	-0.0450236	-0.0625239	0.0603555	-0.00432222	-0.0183689	0.475231	-0.368605	0.121773	-0.125052	0.0414267	0.0142107	0.138917	0.0283012	0.0352257	0.146642	0.107004	-0.00791733	-0.0693826	-0.0872584	-0.103229	0.0246691	-0.0129555	-0.125754	0.0960578	0.036703	0.191434	0.105575	-0.155455	0.063938	0.0854686	-0.00293753	-0.037705	0.0327583	0.0725372	-0.189694	-0.166846	-0.100625	0.18061	0.0548661	-0.435841	-0.0043024	0.0369275	-0.137234
147.113	146.106	0.204012	0.060215	0.323084	0.405943	0.287119	0.189265	-0.691091	0.0794184	-0.691091	0.299371	0.2056	-0.691091	0.222638	0.00692056	0.105105	0.366125	0.122268	0.130306	0.16932	0.0746402	0.277689	-0.691091	0.314522	-0.691091	-0.691091	0.110785	0.0307285	-0.691091	0.297748	0.140869	-0.691091	0.243614	0.0956643	0.244897	0.393195	0.0634725	0.0664492	0.211518	0.381078	-0.691091	0.135744	0.194798	0.35098	0.257944	-0.691091	0.123884	0.107605	-0.691091
145.538	146.546	-0.135029	-0.135029	-0.135029	0.637031	-0.135029	-0.135029	-0.135029	0.577259	-0.135029	-0.135029	-0.135029	-0.135029	0.643937	-0.135029	0.592865	0.562975	-0.135029	0.647331	-0.135029	-0.135029	-0.135029	-0.135029	-0.135029	-0.135029	-0.135029	0.601234	-0.135029	-0.135029	-0.135029	-0.135029	-0.135029	0.670625	-0.135029	-0.135029	-0.135029	0.602915	-0.135029	-0.135029	-0.135029	-0.135029	-0.135029	-0.135029	-0.135029	-0.135029	-0.135029	-0.135029	-0.135029	-0.135029
145.539	146.546	0.524035	-0.198716	-0.198716	0.545772	-0.198716	-0.198716	0.522083	0.538138	-0.198716	-0.198716	0.552796	-0.198716	0.632339	-0.198716	-0.198716	0.567037	0.534022	-0.198716	-0.198716	-0.198716	-0.198716	-0.198716	-0.198716	-0.198716	-0.198716	-0.198716	-0.198716	0.632606	-0.198716	-0.198716	-0.198716	0.691141	-0.198716	-0.198716	-0.198716	-0.198716	-0.198716	-0.198716	-0.198716	-0.198716	-0.198716	0.499235	0.604995	-0.198716	-0.198716	0.508294	-0.198716	-0.198716
145.54	146.548	0.376021	0.373991	-0.394292	-0.394292	0.356936	0.50594	0.606824	-0.394292	-0.394292	-0.394292	0.691816	-0.394292	-0.394292	-0.394292	0.677219	-0.394292	0.462587	-0.394292	-0.394292	0.308109	-0.394292	-0.394292	0.37206	0.834827	0.326416	-0.394292	-0.394292	0.595272	-0.394292	0.352685	-0.394292	0.764337	-0.394292	-0.394292	-0.394292	0.673443	-0.394292	-0.394292	0.30426	-0.394292	-0.394292	0.390726	0.703854	0.661502	0.397668	-0.394292	-0.394292	0.303674
145.541	146.548	-0.669895	0.14573	0.41148	0.729503	0.0833649	0.177618	0.372155	-0.669895	-0.669895	-0.669895	0.551414	-0.669895	0.682049	1.20434	0.42589	0.336422	0.332938	0.629904	0.289943	0.377571	0.417402	-0.669895	0.327467	0.9436	0.0886344	-0.669895	-0.669895	-0.669895	-0.669895	0.135443	-0.669895	0.482853	0.237087	0.115784	-0.669895	0.527365	0.028325	-0.669895	-0.669895	-0.669895	-0.669895	0.224872	0.46244	0.47395	0.228179	0.434119	0.0506585	0.129613
145.542	146.549	0.0157194	-0.0320121	0.351507	1.27001	-0.0461091	0.07886	0.497171	0.112697	-0.8906	-0.8906	0.869975	-0.8906	1.21439	1.75037	0.228689	-0.8906	0.162822	1.17482	0.11285	0.818873	0.266954	-0.8906	0.113224	1.53106	-0.0924808	0.254896	0.031327	-0.8906	-0.8906	-0.00691878	-0.174578	0.376911	-0.8906	-0.0669353	0.193153	0.885768	-0.079146	-0.8906	-0.8906	-0.8906	-0.0212164	0.0603731	0.261144	0.302957	-0.8906	0.265135	-0.8906	-0.021397
145.542	146.55	-0.588489	0.360942	0.532161	1.07422	0.275006	0.425189	0.537607	-0.588489	-0.588489	0.109524	0.650144	-0.588489	1.03425	-0.588489	-0.588489	0.448553	-0.588489	1.004	0.456156	0.689011	-0.588489	0.113098	0.436519	1.30115	0.250169	-0.588489	0.389957	-0.588489	-0.588489	-0.588489	-0.588489	-0.588489	0.414563	-0.588489	0.515256	0.804011	-0.588489	-0.588489	0.221313	-0.588489	0.323992	-0.588489	0.575503	-0.588489	-0.588489	-0.588489	0.193257	0.288777
145.543	146.55	0.241243	0.261901	-0.599507	0.489856	0.18403	0.298633	0.346949	0.28979	-0.599507	-0.599507	0.508592	-0.599507	0.491254	-0.599507	0.527911	0.400262	0.43976	-0.599507	0.402663	0.329385	0.551061	-0.599507	-0.599507	0.265802	-0.599507	-0.599507	0.278685	0.471388	0.0984466	0.276802	0.100065	0.568951	0.322309	0.150183	0.468236	0.520548	-0.599507	-0.599507	0.163253	-0.599507	0.236013	0.389569	-0.599507	-0.599507	0.327639	-0.599507	0.185633	0.204317
145.544	146.551	0.440864	0.450253	-0.28652	0.700433	-0.28652	0.539141	-0.28652	-0.28652	-0.28652	-0.28652	-0.28652	-0.28652	0.793187	0.695157	-0.28652	-0.28652	-0.28652	-0.28652	0.623648	-0.28652	0.728137	-0.28652	-0.28652	0.517897	-0.28652	-0.28652	-0.28652	0.705587	-0.28652	0.445087	-0.28652	0.746555	-0.28652	0.473392	-0.28652	0.720294	-0.28652	-0.28652	-0.28652	-0.28652	-0.28652	-0.28652	-0.28652	0.750505	-0.28652	-0.28652	0.411531	-0.28652
145.544	146.551	-0.14884	-0.14884	-0.14884	0.712534	-0.14884	-0.14884	-0.14884	-0.14884	-0.14884	-0.14884	0.657386	-0.14884	0.791043	0.876543	0.549285	0.638254	-0.14884	-0.14884	-0.14884	-0.14884	-0.14884	-0.14884	-0.14884	-0.14884	-0.14884	-0.14884	-0.14884	0.577875	-0.14884	-0.14884	-0.14884	0.748679	-0.14884	-0.14884	-0.14884	-0.14884	-0.14884	-0.14884	-0.14884	-0.14884	-0.14884	-0.14884	-0.14884	-0.14884	0.55083	-0.14884	-0.14884	-0.14884
145.793	146.801	0.384151	-0.428512	0.273626	0.337703	-0.428512	-0.428512	-0.428512	0.38965	-0.428512	-0.428512	0.722649	-0.428512	-0.428512	-0.428512	0.579962	0.362825	-0.428512	0.470516	0.513968	0.28796	0.622293	-0.428512	0.301602	-0.428512	-0.428512	-0.428512	0.425039	-0.428512	0.269464	0.520815	0.349278	0.647363	0.433638	0.393938	0.408511	-0.428512	-0.428512	-0.428512	-0.428512	-0.428512	-0.428512	-0.428512	0.291614	0.514665	-0.428512	0.455002	-0.428512	0.292113
149.133	148.125	-0.391239	-0.391239	-0.391239	-0.391239	-0.391239	-0.391239	0.489147	-0.391239	-0.391239	0.354047	-0.391239	-0.391239	0.404431	0.716061	0.41838	0.460292	-0.391239	0.369308	0.402677	0.521237	-0.391239	-0.391239	-0.391239	0.60827	-0.391239	0.331155	-0.391239	-0.391239	0.58883	-0.391239	-0.391239	0.401304	-0.391239	0.319451	0.418243	0.447301	0.374465	-0.391239	-0.391239	-0.391239	0.321978	0.310585	-0.391239	0.313055	0.402802	0.453512	-0.391239	0.306871
151.148	150.141	-0.16414	-0.16414	-0.16414	-0.16414	-0.16414	-0.16414	0.707305	-0.16414	-0.16414	-0.16414	-0.16414	-0.16414	0.56076	0.873254	-0.16414	0.590445	-0.16414	-0.16414	-0.16414	0.636294	-0.16414	-0.16414	-0.16414	0.760714	-0.16414	0.533813	-0.16414	-0.16414	0.655869	-0.16414	-0.16414	-0.16414	-0.16414	-0.16414	0.680917	0.566243	-0.16414	-0.16414	-0.16414	-0.16414	-0.16414	-0.16414	-0.16414	-0.16414	-0.16414	-0.16414	-0.16414	-0.16414
149.542	150.549	0.145565	0.0737945	0.0635044	0.24396	0.0346445	0.19405	0.0520357	0.0974021	0.133576	0.109427	-0.795948	0.192195	0.162002	0.0689061	0.00798576	0.165731	0.244599	0.100012	0.134419	0.0498325	0.112478	0.0728569	0.108693	0.0910887	0.125862	0.186294	0.093849	0.0566829	-0.795948	-0.795948	-0.795948	-0.0979774	0.0556707	0.0897026	0.13614	0.130291	-0.795948	0.106972	0.194236	0.0591625	0.232182	0.217586	0.179334	0.192546	-0.0822709	0.0293588	0.0226834	0.17603
149.542	150.55	0.144045	0.117825	0.236806	0.204408	0.0333557	0.178175	0.0704957	0.125848	0.135167	0.0543534	-0.701785	0.147877	0.0516637	-0.701785	0.020091	0.208588	0.23586	0.079769	0.0884149	0.0829276	0.0944783	0.114612	0.111035	0.101166	0.147697	0.223398	0.155331	0.0817306	-0.701785	-0.701785	-0.701785	0.00801444	0.128428	0.131932	0.160621	0.147168	-0.701785	-0.00381231	0.256389	0.169294	0.194926	0.218658	0.193506	0.252351	-0.701785	0.055007	0.115063	0.202378
151.715	150.707	-0.171517	-0.171517	-0.171517	-0.171517	-0.171517	-0.171517	-0.171517	-0.171517	-0.171517	-0.171517	0.541174	-0.171517	-0.171517	-0.171517	-0.171517	-0.171517	-0.171517	-0.171517	-0.171517	0.806867	0.81101	-0.171517	-0.171517	0.837998	-0.171517	0.623599	-0.171517	-0.171517	0.736803	-0.171517	-0.171517	-0.171517	-0.171517	-0.171517	-0.171517	0.654035	0.526426	-0.171517	-0.171517	-0.171517	-0.171517	-0.171517	-0.171517	-0.171517	-0.171517	0.740844	-0.171517	0.58191
151.715	150.708	-0.772708	-0.772708	-0.00267001	0.0633577	0.0725224	0.0866746	0.185004	-0.772708	-0.0747233	0.109906	-0.0193828	-0.772708	0.13757	0.323971	0.200477	0.137139	0.170067	0.0575562	0.168694	0.28814	0.196118	-0.772708	0.177054	0.338518	0.151331	0.123319	0.10578	0.146756	0.153336	0.0933961	0.0404578	0.00522893	0.194731	0.0855925	0.181836	0.240175	-0.0640293	-0.772708	0.102137	0.114072	0.131632	-0.772708	0.242606	0.23168	0.111112	0.194914	0.103087	0.150133
152.022	151.015	0.0925061	0.0173976	-0.0108111	-0.185581	0.0219445	0.100747	0.0951388	0.00219958	0.22332	0.0129752	0.10757	-0.173493	-0.0421534	0.186796	-0.184207	0.0486839	-0.186047	0.0686795	0.182935	0.206212	-0.076357	-0.236842	-0.178805	0.0158678	-0.0169158	0.0569448	0.00465203	-0.0221973	0.133193	0.116788	0.0141743	0.0384768	-0.0938564	0.103005	-0.0291808	-0.217317	0.198939	0.245517	0.0970597	-0.0786814	-0.301649	0.00237361	-0.0087794	-0.232824	-0.198245	0.0535359	-0.0673172	0.0041205
175.034	152.045	0.228304	-0.487586	-0.487586	0.389781	0.264224	-0.487586	0.21037	-0.487586	-0.487586	0.370278	-0.487586	0.279511	0.250245	0.291841	0.23918	0.548842	-0.487586	-0.487586	0.221934	-0.487586	-0.487586	-0.487586	0.506288	0.334122	-0.487586	-0.487586	-0.487586	0.238146	0.334244	-0.487586	-0.487586	0.371768	0.476955	0.329229	0.548964	0.3641	0.442777	0.239693	0.414112	-0.487586	0.409139	0.42387	0.271614	0.210861	-0.487586	0.750249	-0.487586	-0.487586
153.127	152.12	-0.143974	-0.143974	-0.143974	-0.143974	-0.143974	-0.143974	0.553958	-0.143974	-0.143974	-0.143974	-0.143974	-0.143974	0.717053	0.74128	-0.143974	0.681554	-0.143974	-0.143974	-0.143974	0.675647	-0.143974	-0.143974	-0.143974	0.731481	-0.143974	-0.143974	-0.143974	-0.143974	0.633665	-0.143974	-0.143974	-0.143974	-0.143974	-0.143974	0.605816	-0.143974	0.56248	-0.143974	-0.143974	-0.143974	-0.143974	-0.143974	-0.143974	-0.143974	-0.143974	-0.143974	-0.143974	-0.143974
151.289	152.296	-0.348364	-0.348364	0.595224	0.414618	-0.348364	-0.348364	0.35664	0.382115	-0.348364	-0.348364	0.547233	-0.348364	0.631159	0.349622	0.59621	0.394955	-0.348364	0.611461	0.391603	0.355433	0.453453	-0.348364	-0.348364	-0.348364	-0.348364	-0.348364	-0.348364	-0.348364	0.473096	-0.348364	-0.348364	0.608269	-0.348364	-0.348364	0.564019	0.369601	-0.348364	-0.348364	-0.348364	-0.348364	-0.348364	-0.348364	-0.348364	0.48218	0.568078	0.504777	-0.348364	-0.348364
154.027	153.019	0.175438	-0.0526585	0.0592271	0.286544	0.124449	0.0843735	-0.776552	0.00969158	0.219597	0.142662	0.00662312	-0.776552	-0.00799546	0.160996	0.01697	0.19843	0.356945	0.0396096	0.220868	0.233895	0.0823305	0.0748253	0.25985	0.154167	-0.0586657	-0.776552	0.0706825	0.0601158	-0.776552	-0.776552	0.0798532	0.0145809	0.0529732	0.155781	-0.0374034	0.0137941	-0.776552	0.28794	0.187397	-0.0342854	-0.0783241	0.118376	0.233003	0.166519	-0.0553572	0.101071	0.167557	0.0783423
176.066	153.077	0.043688	-0.144699	-0.0392444	0.345157	-0.0796191	-0.0676953	-0.10273	-0.0261658	-0.153686	0.0931535	-0.97839	-0.14386	-0.107468	0.0800555	-0.0240022	0.253887	0.0473876	-0.0803791	0.056428	0.0151619	0.049051	-0.0488245	0.23455	-0.0161332	-0.0886202	-0.019006	-0.97839	0.0667591	0.265977	-0.228261	-0.0873569	-0.0720098	0.259875	0.0794809	0.242342	0.195212	0.0617153	0.246683	0.156267	0.0183311	0.140422	0.19229	0.228883	0.177232	-0.177911	0.453207	-0.280422	0.00821165
152.203	153.21	0.143377	-0.681131	0.210927	0.223812	-0.681131	0.151434	0.0372056	0.239838	0.119749	0.082882	-0.681131	0.092249	0.240846	0.248675	0.140376	0.135199	0.271948	0.123641	0.10284	0.0204813	0.22258	0.0929771	0.0168439	0.246163	0.265344	0.236646	0.250639	0.178462	-0.681131	-0.681131	0.0783809	0.210562	0.0609492	0.100591	0.168143	0.150825	-0.681131	-0.681131	0.267511	0.0454263	0.335453	0.313016	0.184367	0.286974	0.236624	0.1848	-0.681131	0.0925525
152.203	153.21	0.336042	-0.513225	0.184726	0.270749	-0.513225	0.360513	0.203009	0.333903	0.229873	-0.513225	-0.513225	0.265696	0.270004	0.32461	-0.513225	0.32448	0.44791	0.293157	-0.513225	-0.513225	0.349279	-0.513225	-0.513225	0.377132	0.359862	0.259217	0.283156	-0.513225	-0.513225	-0.513225	-0.513225	0.239353	-0.513225	0.24696	0.332201	0.293941	-0.513225	-0.513225	0.334985	0.199657	0.449515	0.338573	0.43708	0.41142	0.473714	0.321014	-0.513225	0.199546
156.042	155.035	0.0430283	0.165839	0.135743	0.00209148	-0.106389	0.242393	-0.0101626	-0.0603553	0.134975	-0.198766	-0.114336	-0.125834	-0.0568403	0.0622828	-0.217927	0.180878	-0.18403	0.138876	-0.0117083	0.233237	0.0944454	0.13152	-0.105812	-0.0307818	-0.0505681	-0.08234	-0.0136981	0.278278	0.184927	-0.133144	-0.063984	0.0779896	-0.0845754	0.296457	0.247562	-0.0287209	0.14918	0.207354	-0.122503	0.0178013	-0.162413	0.187707	-0.171194	-0.0418376	-0.228931	-0.354938	-0.106197	-0.218174
156.077	155.07	0.0529714	0.115303	0.138397	0.123887	0.28697	0.18624	-0.67385	0.174993	0.117642	0.229298	0.38131	-0.67385	0.138809	0.0450352	0.0593647	0.294466	0.142823	0.0243286	0.101537	-0.67385	0.102583	0.12416	0.0936435	0.0490848	0.063288	0.051589	0.171605	-0.67385	0.135467	0.118085	0.0397747	0.185832	0.0613038	0.113567	0.25749	-0.67385	0.0588461	0.1623	0.127171	0.0327875	-0.67385	0.0673595	0.365954	0.133511	-0.67385	0.118698	0.0554819	-0.67385
156.515	155.508	-0.434556	-0.434556	0.297831	-0.434556	0.278223	0.279222	0.392422	-0.434556	-0.434556	0.292672	-0.434556	-0.434556	0.288034	0.462388	0.287499	0.431751	-0.434556	-0.434556	0.280065	0.331561	-0.434556	-0.434556	-0.434556	0.346462	-0.434556	0.410472	-0.434556	-0.434556	0.369334	0.304335	0.263422	-0.434556	-0.434556	0.296505	0.478756	0.377979	0.323387	0.35311	0.47399	-0.434556	0.27518	0.308425	0.269331	0.40449	0.370698	-0.434556	-0.434556	0.312689
157.122	156.115	-0.480555	-0.480555	0.27948	0.269701	-0.480555	-0.480555	0.485108	-0.480555	-0.480555	-0.480555	-0.480555	-0.480555	0.624293	0.781288	0.462959	0.614551	-0.480555	0.447267	0.366285	0.585849	-0.480555	-0.480555	-0.480555	0.708654	-0.480555	0.393344	-0.480555	0.327448	0.662461	-0.480555	0.37038	0.313173	0.237747	-0.480555	0.470997	0.479807	0.500363	-0.480555	-0.480555	-0.480555	0.297661	-0.480555	0.217378	0.451974	0.368847	0.365438	-0.480555	-0.480555
155.28	156.287	0.0907362	0.0164067	0.17259	0.153256	-0.0635341	0.196473	0.147217	0.217752	0.0659525	0.060788	-0.782327	0.161163	0.211812	-0.0204828	0.0543433	0.183528	0.27963	0.251044	0.0297902	0.0674174	0.208758	-0.0843326	0.124799	-0.782327	0.266725	0.0652567	0.174317	0.280853	-0.782327	0.0434364	-0.782327	0.140573	-0.0113424	-0.0410684	0.268785	0.132557	-0.782327	-0.0477052	0.197277	0.170767	0.395636	0.15012	0.116371	0.177953	0.241766	0.154494	-0.782327	0.0949758
155.28	156.288	0.386473	-0.514313	0.362053	0.295808	0.18789	0.405765	-0.514313	0.413917	-0.514313	-0.514313	-0.514313	0.33654	0.420125	-0.514313	-0.514313	0.380129	0.35895	0.462282	0.299793	0.234003	-0.514313	0.263916	0.324134	-0.514313	0.431848	0.197052	0.439356	0.385919	-0.514313	-0.514313	-0.514313	-0.514313	0.19061	0.183785	0.422315	0.323634	-0.514313	-0.514313	0.381851	0.2654	0.499222	-0.514313	0.296306	-0.514313	0.468794	0.389538	-0.514313	0.278847
155.281	156.288	0.480726	-0.281244	0.501677	-0.281244	-0.281244	-0.281244	-0.281244	0.492815	-0.281244	-0.281244	-0.281244	0.419016	0.447762	-0.281244	-0.281244	-0.281244	0.487805	-0.281244	-0.281244	-0.281244	-0.281244	-0.281244	0.469166	-0.281244	0.575051	-0.281244	0.496408	-0.281244	-0.281244	-0.281244	-0.281244	-0.281244	-0.281244	-0.281244	0.456019	0.487876	-0.281244	-0.281244	0.558357	0.479264	0.613163	0.529309	-0.281244	0.53549	0.553189	-0.281244	-0.281244	-0.281244
157.54	156.533	0.98082	0.992744	0.932528	-0.485086	0.947308	0.744535	0.537241	0.831568	-0.485086	0.655529	-0.485086	0.373921	-0.485086	-0.485086	-0.485086	0.654329	-0.485086	-0.485086	0.53143	1.06631	0.593467	-0.485086	0.674969	0.546392	0.592024	-0.485086	0.635093	-0.485086	-0.485086	-0.485086	-0.485086	-0.485086	-0.485086	-0.485086	-0.485086	-0.485086	-0.485086	-0.485086	0.220636	-0.485086	0.275997	0.363586	-0.485086	-0.485086	0.219126	-0.485086	-0.485086	-0.485086
160.035	159.027	-0.120394	-0.120394	-0.120394	-0.120394	-0.120394	-0.120394	-0.120394	-0.120394	-0.120394	-0.120394	-0.120394	-0.120394	-0.120394	0.577598	-0.120394	-0.120394	-0.120394	-0.120394	-0.120394	0.606645	-0.120394	-0.120394	0.731926	-0.120394	-0.120394	-0.120394	-0.120394	-0.120394	-0.120394	-0.120394	-0.120394	-0.120394	0.609195	-0.120394	-0.120394	-0.120394	-0.120394	0.722208	-0.120394	-0.120394	-0.120394	-0.120394	-0.120394	0.605423	0.621023	-0.120394	-0.120394	0.582514
160.059	159.052	-0.226553	0.47187	-0.226553	-0.226553	-0.226553	-0.226553	0.623672	-0.226553	0.605782	-0.226553	-0.226553	-0.226553	-0.226553	-0.226553	-0.226553	-0.226553	-0.226553	0.668374	-0.226553	-0.226553	-0.226553	0.62784	-0.226553	-0.226553	0.683808	-0.226553	-0.226553	0.731785	-0.226553	0.706202	-0.226553	-0.226553	-0.226553	-0.226553	-0.226553	-0.226553	0.605309	-0.226553	-0.226553	-0.226553	-0.226553	0.648187	0.720083	0.613599	-0.226553	0.675937	-0.226553	-0.226553
160.061	159.053	-0.00756581	0.0428867	0.0597029	0.0700717	0.0831504	0.0253389	-0.0365844	-0.00674301	-0.0710281	-0.00969588	0.168315	0.00743031	0.0605119	-0.0219318	0.0385074	-0.0246093	-0.00976012	-0.0465255	0.0476457	0.00785876	0.0349461	-0.0407621	0.0183869	0.0517436	-0.00330939	0.00970501	0.0211717	-0.0139217	-0.0680573	0.0244693	0.0156499	0.0532852	0.0215061	-0.0236847	-0.0412896	0.0357856	-0.0689079	-0.0326494	-0.0528753	-0.0387222	-0.136155	-0.037951	0.0212046	-0.0649528	0.00579054	-0.0138157	0.0394511	-0.046965
161.058	160.05	0.399853	0.287399	-0.445935	0.29064	0.273484	0.438313	-0.445935	-0.445935	-0.445935	0.325562	0.335682	0.257901	0.352295	-0.445935	0.39524	-0.445935	-0.445935	0.368825	0.344433	0.343503	0.257404	-0.445935	0.387413	-0.445935	-0.445935	0.277514	0.262018	-0.445935	-0.445935	0.29092	0.337346	0.352429	0.308649	-0.445935	-0.445935	0.262753	-0.445935	-0.445935	0.252004	-0.445935	-0.445935	0.274986	0.312416	-0.445935	0.370452	0.336927	0.394415	0.273861
161.133	160.125	-0.276063	-0.276063	-0.276063	-0.276063	0.465714	-0.276063	0.493033	0.430101	-0.276063	0.48894	-0.276063	-0.276063	-0.276063	0.569611	0.495501	0.588386	-0.276063	-0.276063	-0.276063	0.623061	-0.276063	-0.276063	-0.276063	0.500221	-0.276063	-0.276063	-0.276063	-0.276063	-0.276063	0.422768	-0.276063	0.475508	-0.276063	0.457742	0.54648	0.469758	-0.276063	-0.276063	0.467213	-0.276063	-0.276063	-0.276063	-0.276063	-0.276063	-0.276063	-0.276063	-0.276063	0.48649
162.05	161.043	0.346777	-0.503633	0.244814	0.414309	-0.503633	-0.503633	0.194411	-0.503633	-0.503633	0.245226	-0.503633	-0.503633	-0.503633	0.261784	0.262342	0.443748	-0.503633	0.206043	0.286069	-0.503633	0.271594	0.245884	0.425275	-0.503633	-0.503633	0.200933	-0.503633	0.199243	0.316217	-0.503633	-0.503633	-0.503633	0.422934	0.33336	0.318774	0.37429	0.216243	0.279298	0.348789	-0.503633	0.299128	0.478487	0.295734	0.464401	0.270486	0.423026	-0.503633	0.2145
184.094	161.105	-0.0916302	-0.0434316	-0.0352392	-0.139953	0.174221	-0.0376662	0.0677693	-0.106387	-0.0477453	0.0487514	-0.332945	-0.0811204	0.00758127	0.160586	-0.0605123	0.238161	-0.300474	-0.0754074	0.130004	0.0683603	0.0305645	0.00186686	0.10154	-0.0778054	-0.0422832	-0.223819	0.0235258	-0.0187387	-0.0153273	0.119405	0.0242001	-0.0744362	0.214806	0.0814446	0.152964	0.0491526	-0.000690082	0.0310587	-0.00619101	-0.133836	-0.0468955	0.28157	-0.131849	0.0445003	-0.0929512	0.00633348	0.0945654	-0.141602
160.512	161.519	-0.294954	0.506482	0.49788	0.53383	-0.294954	-0.294954	-0.294954	-0.294954	-0.294954	-0.294954	-0.294954	-0.294954	-0.294954	0.508516	0.583814	-0.294954	-0.294954	0.519965	-0.294954	0.520695	0.59965	-0.294954	-0.294954	-0.294954	-0.294954	0.418716	0.424176	0.433033	0.486561	-0.294954	0.454598	-0.294954	-0.294954	0.436876	-0.294954	0.47686	0.456103	-0.294954	-0.294954	-0.294954	-0.294954	-0.294954	0.409868	-0.294954	-0.294954	-0.294954	-0.294954	0.472896
160.513	161.52	0.020337	0.220935	0.163661	0.184501	0.133002	-0.00972652	0.127758	0.107982	-0.724776	-0.724776	0.0157726	0.036812	0.116214	0.180994	0.21849	0.115536	0.0647257	0.0376723	0.208172	0.207214	0.244603	0.00624765	0.0202755	0.117497	0.00385959	0.0581585	-0.00273546	0.00744228	0.14814	0.029418	0.0825391	-0.724776	0.0782758	-0.0188905	0.0917865	0.0975645	0.102605	0.0616601	-0.0268251	0.0423675	-0.0239235	-0.724776	-0.0108938	0.0471213	-0.724776	0.0675629	-0.025243	0.0421117
160.513	161.52	-0.523708	0.34598	0.343114	0.399417	0.187614	-0.523708	0.317239	0.29192	-0.523708	-0.523708	-0.523708	0.236127	0.231688	0.250811	0.363677	-0.523708	0.267309	0.179077	0.317722	0.386858	0.369448	-0.523708	0.217977	0.236221	0.190497	0.286882	0.280823	0.229877	0.300595	-0.523708	0.259623	-0.523708	0.263256	-0.523708	0.275058	-0.523708	0.33463	-0.523708	-0.523708	0.17924	0.198377	-0.523708	0.215627	0.304182	-0.523708	0.217865	0.174265	-0.523708
160.513	161.521	-0.213435	0.576093	0.521793	0.56935	-0.213435	-0.213435	-0.213435	-0.213435	-0.213435	-0.213435	-0.213435	-0.213435	-0.213435	0.571651	0.612017	-0.213435	-0.213435	-0.213435	0.510922	0.649852	0.523705	-0.213435	-0.213435	0.500846	0.484527	-0.213435	0.527715	-0.213435	0.532544	-0.213435	-0.213435	-0.213435	0.6136	-0.213435	0.489047	-0.213435	-0.213435	-0.213435	-0.213435	-0.213435	-0.213435	-0.213435	-0.213435	-0.213435	-0.213435	-0.213435	-0.213435	-0.213435
163.148	162.141	-0.603255	0.159253	0.202803	-0.603255	-0.603255	-0.603255	0.455226	0.153973	-0.603255	-0.603255	0.119417	-0.603255	0.498711	0.662545	0.210953	0.376279	-0.603255	0.286523	0.242904	0.504145	0.0982757	-0.603255	-0.603255	0.467385	-0.603255	0.408694	-0.603255	0.131669	0.474758	0.232727	0.232816	0.223795	0.193546	0.245083	0.282212	0.421865	0.381206	-0.603255	0.286479	-0.603255	0.134431	0.0946863	0.182107	0.234604	0.229399	0.270746	-0.603255	0.297813
165.014	164.006	-0.185371	-0.185371	-0.185371	-0.185371	-0.185371	-0.185371	-0.185371	-0.185371	-0.185371	-0.185371	-0.185371	0.576572	-0.185371	-0.185371	-0.185371	0.512672	-0.185371	-0.185371	-0.185371	-0.185371	-0.185371	-0.185371	-0.185371	-0.185371	-0.185371	-0.185371	-0.185371	-0.185371	-0.185371	0.514345	-0.185371	-0.185371	0.769297	-0.185371	0.548409	-0.185371	-0.185371	0.583176	0.583254	-0.185371	0.607289	-0.185371	0.518304	-0.185371	0.733283	-0.185371	0.537778	-0.185371
203.032	164.069	0.133119	0.265559	0.0525971	0.0714607	0.043407	0.0477953	0.0186761	0.00914046	0.0140556	-0.0559451	-0.010911	0.14864	0.115174	0.193983	-0.412275	0.224121	0.213844	0.208411	-0.107646	-0.295378	-0.1577	-0.451442	-0.545705	0.0789053	0.214536	0.228583	-0.00355105	0.153387	0.20622	-0.0113749	0.202833	-0.00963074	-0.0704872	0.310214	0.0322863	0.0989036	0.0658213	-0.233081	0.0485451	-0.0340033	-0.174766	0.131537	0.0904537	-0.333366	-0.492473	-0.0244646	0.11422	0.0463395
165.164	164.157	-0.128609	-0.128609	-0.128609	-0.128609	-0.128609	-0.128609	-0.128609	-0.128609	-0.128609	0.572737	-0.128609	-0.128609	0.761953	0.884735	-0.128609	-0.128609	-0.128609	-0.128609	-0.128609	0.672902	-0.128609	-0.128609	-0.128609	0.646566	-0.128609	-0.128609	-0.128609	-0.128609	0.716596	-0.128609	-0.128609	0.576742	-0.128609	-0.128609	-0.128609	0.569342	-0.128609	-0.128609	-0.128609	-0.128609	-0.128609	-0.128609	-0.128609	-0.128609	-0.128609	-0.128609	-0.128609	-0.128609
166.086	165.079	0.121121	-0.581516	-0.581516	0.35396	-0.581516	0.351279	0.212502	0.191421	0.292056	0.323078	-0.581516	-0.581516	0.278333	0.203699	0.116472	0.354755	-0.581516	-0.581516	0.127115	0.312895	0.277417	-0.581516	0.254031	0.292424	-0.581516	-0.581516	0.20159	-0.581516	0.241805	0.158567	0.210283	0.228733	0.195857	0.252277	0.43051	0.183867	0.221442	0.321141	0.287529	0.135327	0.272632	0.23661	0.272619	0.284785	-0.581516	0.328683	-0.581516	-0.581516
167.143	166.136	-0.189188	-0.189188	-0.189188	-0.189188	-0.189188	-0.189188	0.529119	-0.189188	-0.189188	-0.189188	-0.189188	-0.189188	0.733448	0.805449	-0.189188	0.513064	-0.189188	0.516565	-0.189188	0.670847	-0.189188	-0.189188	-0.189188	0.65702	-0.189188	0.508894	-0.189188	-0.189188	0.569603	-0.189188	-0.189188	-0.189188	-0.189188	-0.189188	0.508896	0.643209	0.533033	-0.189188	-0.189188	-0.189188	-0.189188	-0.189188	-0.189188	-0.189188	-0.189188	-0.189188	-0.189188	-0.189188
165.312	166.32	0.450349	0.406184	0.427872	-0.34999	0.37364	0.488103	0.393078	0.36448	-0.34999	0.372135	-0.34999	-0.34999	-0.34999	0.43479	-0.34999	-0.34999	-0.34999	-0.34999	-0.34999	0.352733	0.361347	-0.34999	-0.34999	-0.34999	-0.34999	0.428554	-0.34999	-0.34999	0.448064	-0.34999	0.369145	0.439629	-0.34999	0.347953	-0.34999	0.400956	0.446589	0.37226	0.428366	-0.34999	0.363911	-0.34999	-0.34999	0.460696	-0.34999	-0.34999	-0.34999	0.518895
165.313	166.32	0.144913	0.145413	0.269878	0.0939795	0.0444458	0.0249485	0.167148	0.0833923	0.0247529	0.136016	0.0656681	-0.715625	0.092197	0.0608802	0.162401	0.0447149	0.0571974	0.0785045	0.0662565	0.116439	0.0677765	0.0899194	-0.715625	-0.00130641	-0.00883121	0.210195	0.0164898	0.0208978	0.0381377	0.0303323	0.147066	0.167791	-0.0176607	0.167428	0.133573	0.0172823	0.125612	0.0864623	0.0383068	-0.715625	0.0672529	0.0687042	-0.0155276	0.200535	-0.00150063	0.022507	-0.715625	-0.0128088
165.313	166.32	0.404296	0.308356	0.380154	0.296088	-0.504667	0.369123	0.382115	0.290577	-0.504667	0.297655	0.239575	-0.504667	-0.504667	0.352876	0.415052	0.293405	-0.504667	0.235092	-0.504667	-0.504667	0.196624	0.394437	-0.504667	0.216639	-0.504667	0.218425	-0.504667	-0.504667	-0.504667	-0.504667	0.279097	0.296691	0.251876	0.290263	0.411104	0.322024	0.392891	0.350651	0.252503	-0.504667	-0.504667	0.423992	0.229487	0.341435	0.193268	-0.504667	-0.504667	0.262908
165.313	166.321	0.644602	0.520533	0.50536	0.613629	-0.193235	0.505771	-0.193235	0.540314	-0.193235	-0.193235	-0.193235	-0.193235	-0.193235	0.629996	-0.193235	-0.193235	-0.193235	-0.193235	-0.193235	-0.193235	-0.193235	-0.193235	-0.193235	-0.193235	-0.193235	-0.193235	-0.193235	-0.193235	-0.193235	-0.193235	-0.193235	0.512757	0.54488	0.555241	0.559081	0.512844	-0.193235	-0.193235	-0.193235	-0.193235	-0.193235	-0.193235	-0.193235	-0.193235	-0.193235	-0.193235	-0.193235	0.504696
191.04	168.051	-0.0390312	-0.0345297	0.0352444	-0.0364468	-0.224164	-0.059957	0.0207059	0.0909856	0.0968346	-0.135611	-0.333461	-0.0698706	0.0934388	-0.0965198	-0.129677	-0.00921962	0.110656	0.0567731	-0.0561983	0.0130077	-0.113118	0.0123487	0.0284402	-0.2158	-0.122303	0.0760067	-0.0812026	-0.0511682	-0.0165051	0.0682882	-0.0113448	0.0350794	0.00323057	0.0505908	0.139843	0.0303584	0.0448707	0.201569	0.123476	0.042139	0.143484	0.0528055	0.168177	0.0986627	-0.168988	0.0864118	0.0291003	-0.0866667
191.077	168.088	0.114839	0.12475	-0.601144	0.34122	0.178038	-0.601144	-0.601144	0.12094	0.235683	0.194322	-0.601144	-0.601144	0.154066	-0.601144	-0.601144	0.185641	0.147526	0.230014	0.135995	0.123423	0.304838	0.264997	0.281659	-0.601144	-0.601144	0.108028	-0.601144	0.113549	0.244625	0.222169	-0.601144	0.215602	0.129281	0.225943	0.345962	0.215814	0.159614	0.275452	0.370477	0.228747	0.32666	0.311872	0.313857	0.258535	-0.601144	0.183218	0.0968667	-0.601144
170.033	169.025	-0.713573	-0.713573	0.552712	0.691469	0.417571	0.38206	-0.0156105	0.159931	-0.713573	0.398399	0.249927	-0.713573	0.522218	0.538615	0.549345	0.302613	-0.00656045	0.506976	0.478878	-0.713573	0.375902	0.265471	0.346946	-0.713573	0.311699	-0.713573	-0.713573	0.187957	0.0370889	0.0164169	0.327284	0.344772	0.245165	0.0638844	0.530162	0.481445	0.186931	-0.713573	0.532624	-0.713573	0.0616827	0.102898	0.0756561	0.458007	-0.713573	-0.713573	0.0230657	-0.713573
170.058	169.051	-0.416064	0.299168	-0.416064	0.641312	0.476288	-0.416064	-0.416064	0.414264	-0.416064	0.496757	-0.416064	-0.416064	-0.416064	-0.416064	0.355484	0.664676	0.380065	-0.416064	0.451735	0.290998	0.365496	-0.416064	0.361493	0.326889	-0.416064	-0.416064	-0.416064	0.335863	0.648635	-0.416064	0.385344	-0.416064	0.281885	0.326849	0.411196	0.317298	-0.416064	-0.416064	0.351372	-0.416064	0.392051	-0.416064	0.436958	0.410196	-0.416064	0.579329	-0.416064	-0.416064
170.092	169.085	-0.207983	-0.207983	-0.207983	-0.207983	0.670398	-0.207983	0.56121	-0.207983	-0.207983	-0.207983	-0.207983	-0.207983	-0.207983	0.654029	-0.207983	0.490004	-0.207983	-0.207983	0.495827	-0.207983	-0.207983	-0.207983	-0.207983	0.625853	-0.207983	0.66071	-0.207983	0.562625	-0.207983	-0.207983	-0.207983	0.520137	-0.207983	-0.207983	0.732434	-0.207983	-0.207983	0.691382	-0.207983	-0.207983	-0.207983	0.513716	-0.207983	-0.207983	-0.207983	0.517034	-0.207983	-0.207983
172.774	171.767	0.63648	-0.135813	-0.135813	0.60565	-0.135813	-0.135813	0.657994	-0.135813	-0.135813	-0.135813	-0.135813	-0.135813	0.570393	0.66681	-0.135813	0.641269	-0.135813	-0.135813	-0.135813	-0.135813	-0.135813	-0.135813	-0.135813	-0.135813	-0.135813	-0.135813	-0.135813	-0.135813	-0.135813	-0.135813	-0.135813	-0.135813	-0.135813	-0.135813	0.635284	-0.135813	-0.135813	-0.135813	-0.135813	-0.135813	-0.135813	-0.135813	-0.135813	-0.135813	-0.135813	-0.135813	0.562166	0.592269
172.921	171.914	0.699481	0.751968	0.604673	-0.158239	0.646252	-0.158239	-0.158239	0.578408	0.645181	-0.158239	0.652061	-0.158239	-0.158239	-0.158239	-0.158239	0.626193	-0.158239	-0.158239	-0.158239	0.539829	-0.158239	-0.158239	-0.158239	-0.158239	0.585522	-0.158239	-0.158239	-0.158239	-0.158239	-0.158239	-0.158239	-0.158239	-0.158239	-0.158239	-0.158239	-0.158239	-0.158239	-0.158239	-0.158239	-0.158239	-0.158239	-0.158239	-0.158239	-0.158239	-0.158239	-0.158239	-0.158239	-0.158239
196.865	173.876	0.0722986	-0.109849	-0.0210618	-0.0730336	-0.227195	-0.0592102	0.154256	-0.0896776	0.209111	-0.0210212	-0.925846	0.0681668	-0.00545135	-0.0974581	-0.110046	0.0289671	0.0313748	0.0431141	-0.145526	-0.203845	-0.0888692	0.114005	-0.00798338	-0.162286	-0.00215062	0.1354	0.0310725	0.0366643	-0.0221439	-0.0180954	0.00497851	-0.0296288	0.110159	0.09693	-0.10667	0.0491758	0.0628444	0.14228	0.00870769	0.126413	0.197043	0.119477	0.0571819	0.203859	0.162987	0.0261843	0.113868	0.123196
175.031	174.024	-0.307021	0.607072	0.551333	0.574538	0.537619	0.4144	0.390922	-0.307021	-0.307021	0.43138	-0.307021	-0.307021	-0.307021	0.559674	0.50418	0.520246	-0.307021	0.458109	-0.307021	0.419917	-0.307021	-0.307021	-0.307021	0.584337	-0.307021	-0.307021	-0.307021	0.46674	0.432885	-0.307021	-0.307021	-0.307021	-0.307021	-0.307021	0.54099	0.569704	-0.307021	-0.307021	-0.307021	-0.307021	-0.307021	0.459009	-0.307021	-0.307021	-0.307021	0.494609	-0.307021	-0.307021
175.119	174.112	-0.0818719	-0.118236	-0.0341885	0.0692119	0.154904	0.000262557	-0.153826	0.0213029	0.0459045	0.0192599	0.20135	-0.182429	0.218261	-0.157005	-0.087808	0.108147	0.0563279	-0.0233384	-0.0110731	0.00174037	-0.0972521	-0.191251	0.21543	-0.182967	0.00783401	0.13107	-0.112083	-0.080295	0.32624	-0.139432	0.000165293	0.00267274	-0.0773141	0.0064057	0.164011	-0.21605	-0.135344	0.291035	0.158819	0.0200375	0.000474576	0.0165422	0.165707	0.00249885	-0.306568	0.136848	0.0515063	-0.165795
175.457	174.45	-0.163647	-0.163647	-0.163647	0.563851	0.598049	-0.163647	-0.163647	-0.163647	-0.163647	-0.163647	0.681546	-0.163647	-0.163647	-0.163647	-0.163647	-0.163647	-0.163647	-0.163647	0.591795	-0.163647	0.575334	-0.163647	-0.163647	0.57749	-0.163647	-0.163647	0.5344	-0.163647	-0.163647	-0.163647	-0.163647	0.595005	0.56174	0.54867	-0.163647	-0.163647	-0.163647	-0.163647	-0.163647	-0.163647	-0.163647	-0.163647	-0.163647	-0.163647	-0.163647	-0.163647	-0.163647	-0.163647
214.059	175.096	-0.274624	-0.274624	-0.274624	-0.274624	0.509138	0.426674	-0.274624	-0.274624	0.549385	-0.274624	0.833674	-0.274624	-0.274624	0.509769	-0.274624	-0.274624	-0.274624	-0.274624	0.629752	0.581333	-0.274624	-0.274624	-0.274624	-0.274624	-0.274624	-0.274624	-0.274624	0.4966	-0.274624	0.511221	0.478235	0.498453	-0.274624	0.423334	0.430731	-0.274624	0.630416	0.471586	0.592984	-0.274624	-0.274624	-0.274624	0.489294	-0.274624	-0.274624	-0.274624	-0.274624	-0.274624
176.633	175.626	-0.571035	0.382315	0.553985	0.49025	0.267337	0.196889	0.497643	0.126939	0.303682	0.306101	0.352448	0.481871	0.339681	0.58146	0.295148	0.473148	-0.571035	0.215344	-0.571035	0.469915	0.214503	0.54259	-0.571035	0.215109	-0.571035	-0.571035	0.13798	-0.571035	0.404432	-0.571035	-0.571035	0.214346	0.282995	0.235174	0.60093	0.273096	0.290008	-0.571035	0.446492	-0.571035	-0.571035	-0.571035	-0.571035	-0.571035	-0.571035	0.465178	-0.571035	-0.571035
177.164	176.157	-0.421642	-0.421642	0.362807	-0.421642	-0.421642	-0.421642	0.581386	-0.421642	-0.421642	0.297893	-0.421642	-0.421642	0.611836	0.702814	0.395579	0.499485	-0.421642	0.28238	0.390079	0.455998	0.439912	-0.421642	-0.421642	0.62788	-0.421642	0.42528	-0.421642	0.28912	0.565935	-0.421642	-0.421642	0.399885	-0.421642	-0.421642	0.470683	0.391047	0.391874	-0.421642	0.287088	0.276378	-0.421642	-0.421642	-0.421642	0.369913	0.320982	0.385455	-0.421642	-0.421642
180.021	179.014	-1.46827	-0.257439	-0.194813	-0.184447	-0.48403	-0.769998	-0.259464	-0.287956	-0.425381	-0.0672628	0.20177	-1.46827	-0.0247441	0.415802	0.835192	0.0130074	0.792604	0.816929	0.0446765	0.87643	0.905144	-0.130928	0.255056	0.549235	0.395414	0.359726	0.426819	-0.0547661	0.104166	0.490217	-0.104675	0.458249	0.386909	0.0963068	0.327984	-0.233156	-0.112732	0.140614	0.0260993	-0.259801	-0.161073	0.0968397	-0.083139	-0.0626436	-0.5071	-0.659632	-0.600273	-0.197061
181.159	180.151	-0.384742	-0.384742	-0.384742	-0.384742	-0.384742	-0.384742	0.522777	-0.384742	-0.384742	-0.384742	0.353198	-0.384742	0.484759	0.703979	0.591129	0.510663	-0.384742	0.504175	0.314755	0.567406	-0.384742	-0.384742	-0.384742	0.509323	-0.384742	0.417057	-0.384742	-0.384742	0.557796	0.337701	0.405697	0.351493	-0.384742	0.313242	0.433572	0.447603	0.469185	0.37026	-0.384742	-0.384742	-0.384742	-0.384742	-0.384742	0.361067	-0.384742	-0.384742	-0.384742	0.447514
179.45	180.457	0.483527	0.58657	-0.546892	0.580502	0.641118	-0.546892	0.60797	0.571011	-0.546892	0.456738	-0.546892	0.544307	0.595339	0.614393	-0.546892	0.58126	-0.546892	-0.546892	-0.546892	0.636294	0.546384	-0.546892	-0.546892	0.151061	0.476073	0.589768	0.496155	0.623586	-0.546892	-0.546892	-0.546892	0.602637	-0.546892	0.506	-0.546892	0.561149	0.517718	-0.546892	0.580319	-0.546892	-0.546892	-0.546892	-0.546892	-0.546892	0.538397	-0.546892	-0.546892	-0.546892
179.45	180.457	-0.0478933	0.0357143	0.00797355	0.0613592	0.0799955	0.0318886	0.0464291	0.00192058	-0.0835428	-0.0876659	0.131081	-0.0411478	0.0839655	-0.00318312	0.0681036	-0.0479647	0.0477041	0.0406219	0.00248859	0.0697821	0.0480794	0.0130341	-0.0384318	0.0572578	-0.0883058	0.0643299	-0.0540142	0.00744174	-0.0107278	-0.0409138	-0.0204162	-0.015036	0.0120612	-0.0361896	0.0239218	0.0242925	0.00263218	-0.0458835	-0.00413985	-0.0341037	-0.0922829	-0.0408199	-0.00847776	0.0307111	-0.0117364	-0.0541909	0.0395656	-0.0151002
179.451	180.458	-0.0260908	0.0487118	0.0580077	0.0735691	0.0745589	0.00127779	0.0395666	-0.182177	0.042289	-0.0402918	0.17535	-0.000190354	0.100624	-0.880833	0.0911396	0.0322936	0.0400348	0.0383108	-0.0173173	-0.0803641	0.0741772	-0.0161608	0.0020648	0.0681894	-0.0637304	0.0396929	-0.0366708	0.0959146	0.0319322	0.0473331	0.00298093	0.0487786	0.0420656	-0.0151943	0.024053	0.0150821	0.0568092	0.00874264	-0.0152194	-0.0176702	-0.0606662	-0.00982318	0.00611894	0.0618536	-0.0249599	-0.0173414	0.0121028	0.0348765
179.451	180.458	0.149194	0.217126	0.168371	0.234458	-0.588973	0.246341	0.167729	-0.588973	0.109576	-0.588973	0.376838	-0.588973	-0.588973	0.116404	0.269879	0.172615	0.322322	0.219451	0.172169	-0.588973	0.238683	0.207266	0.116728	0.25265	0.204063	0.239131	0.159813	0.223128	0.207485	0.162794	0.20525	0.162477	-0.588973	0.199224	0.254891	0.183649	0.245252	0.167848	0.158773	0.215134	0.182478	-0.588973	-0.588973	-0.588973	0.255039	-0.588973	0.204958	-0.588973
179.651	180.658	-0.162321	-0.162321	0.603803	-0.162321	-0.162321	0.548718	-0.162321	-0.162321	-0.162321	-0.162321	0.661669	-0.162321	0.552219	-0.162321	0.547363	-0.162321	-0.162321	-0.162321	-0.162321	-0.162321	-0.162321	-0.162321	-0.162321	0.608696	-0.162321	0.535632	0.568616	-0.162321	-0.162321	-0.162321	-0.162321	-0.162321	-0.162321	-0.162321	0.620562	-0.162321	0.541502	-0.162321	-0.162321	-0.162321	-0.162321	-0.162321	-0.162321	-0.162321	-0.162321	-0.162321	-0.162321	-0.162321
180.021	181.028	0.189085	0.157925	0.342945	0.195323	0.271546	0.103448	-0.971851	0.149514	-0.0880249	0.208226	-0.273733	0.154133	0.19071	0.199705	-0.971851	0.112535	0.221031	0.172365	0.101608	0.256946	0.168823	-0.164238	0.26478	0.079943	-0.971851	-0.971851	0.120922	-0.156321	0.329011	0.370766	0.424865	0.661266	0.383529	-0.971851	0.182985	-0.157574	0.231165	-0.0917582	0.193474	0.235204	-0.971851	0.230283	-0.000709846	0.226678	0.151304	0.218043	-0.971851	0.243906
182.081	181.074	0.342912	-0.41486	-0.41486	0.459076	-0.41486	-0.41486	-0.41486	-0.41486	-0.41486	0.532059	-0.41486	-0.41486	0.306818	-0.41486	-0.41486	0.378243	0.40777	-0.41486	-0.41486	0.391431	-0.41486	0.386692	0.544354	-0.41486	-0.41486	0.286911	-0.41486	0.33358	0.457777	0.310684	-0.41486	-0.41486	0.354145	0.409836	0.500524	0.283073	-0.41486	0.542687	0.336513	-0.41486	0.458012	-0.41486	0.515737	0.530713	0.365758	0.49464	-0.41486	-0.41486
221.042	182.079	-0.533638	-0.533638	-0.533638	-0.533638	-0.533638	-0.533638	-0.533638	0.688753	0.65602	-0.533638	0.248884	-0.533638	0.670555	0.384127	-0.533638	0.269749	0.325139	-0.533638	0.516161	-0.533638	1.43118	-0.533638	1.07864	-0.533638	-0.533638	0.246791	0.187474	0.190756	0.424592	0.544694	0.198406	0.234491	-0.533638	-0.533638	0.268709	-0.533638	-0.533638	0.575926	0.468899	-0.533638	-0.533638	0.164419	0.635466	0.819985	-0.533638	1.01404	-0.533638	0.18557
183.138	182.131	-0.169439	-0.169439	-0.169439	-0.169439	-0.169439	-0.169439	-0.169439	-0.169439	-0.169439	-0.169439	-0.169439	-0.169439	-0.169439	0.830242	-0.169439	0.686178	-0.169439	-0.169439	-0.169439	0.684162	-0.169439	-0.169439	-0.169439	0.589743	-0.169439	0.545418	-0.169439	-0.169439	0.551139	-0.169439	-0.169439	-0.169439	-0.169439	-0.169439	0.571056	0.552468	0.528513	0.529156	-0.169439	-0.169439	-0.169439	-0.169439	-0.169439	0.540031	-0.169439	-0.169439	-0.169439	-0.169439
184.073	183.066	0.0523434	0.20883	0.127205	0.20687	-0.148433	0.220532	0.119415	0.0509238	-0.0217559	0.0717706	-0.0542128	-0.25094	-0.0377694	0.15005	-0.0897909	0.0858463	-0.102887	0.366086	-0.228251	-0.220796	-0.228367	0.348037	-0.248731	-0.00769591	-0.317867	0.131793	-0.13601	-0.116473	0.0363034	0.0293016	0.0716166	0.0490492	-0.213537	-0.121464	0.00974804	-0.172902	0.396408	-0.0122344	0.0130129	-0.0640512	-0.11542	-0.0839825	-0.0497917	-0.0250033	-0.0912193	-0.0365827	-0.121038	0.146567
182.643	183.65	0.303877	-0.532172	-0.532172	0.367718	0.435135	-0.532172	-0.532172	0.306604	0.250039	-0.532172	0.39561	-0.532172	0.42387	-0.532172	0.419097	0.264207	0.385618	-0.532172	0.353954	-0.532172	0.392645	0.311316	0.462627	0.457969	0.248318	0.342035	-0.532172	0.166375	0.372873	0.419269	-0.532172	0.483734	0.409674	-0.532172	-0.532172	-0.532172	-0.532172	0.31464	-0.532172	0.300742	0.263799	-0.532172	0.353297	0.418109	0.33381	-0.532172	-0.532172	0.339251
182.643	183.65	-0.0651299	-0.0337348	-0.020905	0.046049	-0.00468153	-0.0563151	-0.0237051	0.00170557	-0.0146623	-0.148073	0.0693139	-0.0263055	0.0525879	0.0382147	0.0761151	-0.031897	-0.0376124	-0.0193546	0.0136496	-0.0175002	0.0596518	-0.105013	0.069153	0.0712075	-0.118846	0.0189136	-0.0306668	-0.11541	0.0470948	0.0719965	0.110515	0.0728049	0.0790591	-0.0401032	0.0745569	-0.0217202	0.0115447	-0.0225804	-0.00495738	0.00780806	-0.029343	-0.0485513	-0.0109623	0.0396602	-0.0108287	0.00687507	0.00741168	-0.018714
182.644	183.651	0.0553787	0.12896	0.159054	0.178176	0.173559	-0.720181	0.213468	0.107222	0.0926122	0.0229425	0.199328	-0.720181	0.188473	-0.720181	-0.720181	0.105281	0.186032	0.162267	0.173718	0.206241	0.254755	-0.720181	-0.720181	-0.720181	0.0865792	-0.0215728	0.12402	0.0914015	0.137762	0.23842	0.316964	0.294433	0.257549	0.11172	0.198036	0.176971	0.174169	-0.720181	0.183446	0.0747954	0.0939254	0.111833	0.181553	0.206954	0.183214	-0.720181	0.127682	0.171136
182.644	183.651	-0.365321	0.430253	-0.365321	-0.365321	-0.365321	0.416302	0.491541	0.473126	0.39257	0.363419	-0.365321	-0.365321	0.496243	-0.365321	-0.365321	-0.365321	0.400394	-0.365321	-0.365321	-0.365321	0.470402	-0.365321	0.540777	-0.365321	0.425408	-0.365321	0.465713	-0.365321	0.514747	0.585951	0.579685	-0.365321	-0.365321	0.332987	0.534566	-0.365321	-0.365321	-0.365321	-0.365321	-0.365321	0.465405	-0.365321	0.464034	0.566732	-0.365321	-0.365321	0.359288	-0.365321
182.844	183.851	-0.160815	-0.160815	0.553556	-0.160815	0.588025	-0.160815	-0.160815	-0.160815	-0.160815	-0.160815	0.582786	-0.160815	-0.160815	-0.160815	-0.160815	-0.160815	-0.160815	0.580732	-0.160815	-0.160815	0.560874	-0.160815	-0.160815	0.55085	-0.160815	-0.160815	-0.160815	-0.160815	-0.160815	-0.160815	0.596954	-0.160815	0.578744	-0.160815	0.570848	-0.160815	-0.160815	-0.160815	-0.160815	-0.160815	-0.160815	-0.160815	0.537174	0.571227	-0.160815	-0.160815	-0.160815	-0.160815
222.868	183.905	0.0790788	-0.0050661	0.0823937	-0.10343	-0.124026	-0.0180497	0.0747777	0.0160019	0.149291	-0.0458577	-0.227836	0.0669907	0.0508387	-0.199314	-0.117374	-0.0250203	-0.0539695	0.0264031	0.0857476	-0.0822251	0.0252288	0.0302046	-0.0842071	-0.128912	0.000352263	0.147539	-0.0668505	0.0571885	-0.00978898	-0.0310896	0.00930076	0.00863245	0.00190531	0.0631954	-0.0246179	0.0515004	0.0315427	-0.0961192	0.0338542	-0.0168549	0.0773143	0.0749669	0.0843251	0.0114352	0.11402	-0.0155416	0.0124045	0.112115
185.154	184.146	-0.804614	-0.0257222	0.110616	-0.106668	-0.804614	-0.0673271	0.408843	-0.027413	-0.804614	0.0363141	0.0476286	-0.0641545	0.557276	0.750067	0.29514	0.537861	-0.804614	0.436369	0.300875	0.50779	0.0490894	-0.804614	-0.0410144	0.607747	-0.804614	0.337432	-0.804614	0.161014	0.586362	-0.804614	0.203257	0.200808	0.107045	0.219299	0.382771	0.413907	0.438762	-0.0705318	0.125047	-0.804614	0.0600403	0.152883	-0.0265846	0.386364	0.155156	0.277325	-0.804614	0.113713
183.847	184.854	-0.376783	0.405808	0.398466	0.337416	-0.376783	0.426117	0.502272	0.327219	-0.376783	0.393069	0.394739	-0.376783	0.32116	-0.376783	0.36522	-0.376783	0.341145	0.461873	-0.376783	0.375958	-0.376783	-0.376783	-0.376783	-0.376783	-0.376783	0.36801	-0.376783	0.375417	0.365283	0.358154	-0.376783	-0.376783	-0.376783	-0.376783	0.394785	-0.376783	0.42252	0.324917	-0.376783	-0.376783	-0.376783	0.396397	-0.376783	-0.376783	-0.376783	0.353986	0.335606	-0.376783
183.847	184.854	-0.238747	0.536808	-0.238747	0.610807	0.507186	0.516552	0.536277	0.473602	-0.238747	-0.238747	0.475897	-0.238747	-0.238747	-0.238747	-0.238747	-0.238747	-0.238747	0.525727	-0.238747	-0.238747	0.459226	-0.238747	-0.238747	-0.238747	-0.238747	-0.238747	-0.238747	0.580044	0.488483	0.500889	0.461497	-0.238747	0.469409	0.512124	-0.238747	-0.238747	0.462879	-0.238747	-0.238747	-0.238747	-0.238747	-0.238747	-0.238747	-0.238747	-0.238747	-0.238747	-0.238747	-0.238747
187.071	186.064	0.192599	0.196952	0.10169	0.132426	0.0897065	0.133829	0.0191231	0.0842273	0.0364395	-0.0301463	0.0952512	0.0452839	0.0180411	-0.0956042	0.0221556	-0.0049898	-0.0344296	-0.0223747	0.0416787	0.0133225	0.0614095	-0.0243593	0.0848852	0.0217168	-0.0953521	-0.00558867	0.0412141	-0.0845406	-0.0752463	0.0304459	0.0392779	0.0706661	0.0804739	-0.0846587	-0.0870168	0.0265275	-0.0779155	-0.0309162	-0.0256246	-0.0404176	-0.166232	-0.117128	-0.0547415	-0.118638	-0.0530948	-0.0711433	0.00304544	-0.045515
210.05	187.061	0.0310782	-0.149991	-0.0608083	0.136577	-0.131723	0.155334	0.0531085	0.0325623	-0.0605471	0.0914075	-0.927557	-0.00560268	-0.0866602	-0.118038	-0.0529222	0.142628	-0.0378047	-0.0150908	0.0437541	-0.0224849	-0.0765452	0.00995898	0.167591	-0.167632	0.0188141	-0.229399	-0.0755933	-0.0188778	0.0710237	0.0233154	-0.0191528	-0.0794586	0.0537556	0.125926	0.162926	0.0729406	0.0708615	0.241186	0.0378487	0.115915	0.195801	0.0825096	0.105095	0.199261	-0.106937	0.0987482	-0.181249	0.077575
188.071	187.063	0.120332	0.0397761	0.0205678	0.180141	0.0202175	-0.0334798	-0.288532	0.0378611	0.0916808	0.0853768	-0.0504789	-0.158992	-0.0907753	-0.172788	-0.191267	0.165768	-0.00469242	-0.236591	0.0574724	-0.113142	-0.00106775	-0.055135	-0.147369	-0.118122	-0.00616159	-0.0893647	-0.0435996	-0.0170704	0.101943	-0.00377127	0.00245929	0.066204	0.126088	0.101532	0.216698	0.0655176	-0.102284	0.119443	0.130823	0.110318	0.0647011	0.0916365	0.111203	0.181271	-0.146367	0.158611	-0.136675	-0.0224691
187.039	188.046	-0.47482	0.422513	0.358243	0.322264	-0.47482	0.223189	0.363359	0.307026	-0.47482	-0.47482	0.285079	0.270672	0.281204	0.402388	0.257539	-0.47482	0.337965	0.301302	-0.47482	0.382281	-0.47482	-0.47482	0.331642	-0.47482	-0.47482	-0.47482	0.303579	-0.47482	0.393873	0.363963	0.329863	0.388757	-0.47482	-0.47482	0.284973	0.353813	0.252801	0.225959	-0.47482	-0.47482	-0.47482	-0.47482	0.412013	-0.47482	0.345428	0.245223	0.223124	0.295462
187.04	188.047	0.194688	-0.613112	0.25737	0.225358	0.350851	0.221537	0.216666	0.161396	0.184448	0.249711	0.164146	0.211905	-0.613112	-0.613112	0.210966	0.312861	-0.613112	-0.613112	0.251679	-0.613112	0.210181	0.142301	0.241865	0.170463	0.177535	0.114653	-0.613112	0.160236	0.260018	0.251527	-0.613112	0.251988	0.26644	0.268082	-0.613112	0.243473	0.284145	-0.613112	-0.613112	0.109673	0.205569	0.221107	0.208317	0.252845	-0.613112	0.0848208	-0.613112	0.124969
189.087	188.08	0.0790804	0.077583	0.0876119	0.0957228	0.0656142	0.0804836	0.0364697	0.0378299	0.0587571	0.0263446	0.113202	0.00504391	0.0329774	-0.0475321	-0.00209024	0.0348622	-0.052543	-0.0282158	0.0550151	0.049813	0.0524823	-0.0426406	0.0398176	0.0330108	-0.0356365	0.00813443	0.038856	-0.0574482	-0.0653389	0.0113384	0.0280393	0.0573356	0.0740912	-0.0533759	-0.0785154	-0.0442364	-0.0683961	-0.0133667	-0.0331822	-0.0737208	-0.112271	-0.0567648	-0.0553989	-0.0768451	-0.0422031	-0.0708216	-0.0427258	-0.0284158
189.164	188.157	-0.300602	-0.300602	-0.300602	-0.300602	-0.300602	-0.300602	0.505793	-0.300602	0.407672	-0.300602	-0.300602	-0.300602	0.431232	0.719311	0.601635	0.571998	-0.300602	-0.300602	-0.300602	0.668829	-0.300602	-0.300602	0.405555	0.478669	-0.300602	0.44216	-0.300602	-0.300602	0.442183	0.407573	-0.300602	0.397339	-0.300602	-0.300602	0.542765	-0.300602	0.425245	0.435096	-0.300602	0.483622	-0.300602	-0.300602	-0.300602	0.541496	-0.300602	0.410503	-0.300602	-0.300602
190.912	189.905	0.0202319	0.0937302	0.0803245	0.0155901	0.258013	-0.717531	-0.717531	0.0780123	0.163259	-0.717531	0.476518	0.00111251	0.303831	-0.717531	0.167796	0.0251994	0.19655	0.00375273	0.28499	0.168575	0.286894	0.165397	-0.717531	0.115536	0.103232	0.259782	0.0601528	0.19598	0.145223	-0.717531	0.207629	0.164329	0.0292869	-0.717531	0.0251075	0.248515	0.0636259	-0.717531	0.111122	-0.000818754	0.221944	0.0717219	0.27373	0.188377	0.0497478	-0.0195875	0.0817472	0.181322
191.179	190.172	-0.27048	-0.27048	-0.27048	-0.27048	-0.27048	-0.27048	0.48609	-0.27048	-0.27048	-0.27048	-0.27048	-0.27048	0.638794	0.742363	0.436762	0.512882	-0.27048	0.448645	0.522304	0.560708	-0.27048	-0.27048	-0.27048	0.639299	-0.27048	0.48111	-0.27048	-0.27048	0.513859	-0.27048	-0.27048	-0.27048	-0.27048	-0.27048	0.485727	0.578061	0.494945	-0.27048	-0.27048	-0.27048	-0.27048	-0.27048	-0.27048	0.489906	-0.27048	0.427754	-0.27048	-0.27048
193.159	192.151	-0.156951	-0.156951	-0.156951	-0.156951	-0.156951	-0.156951	0.541029	-0.156951	-0.156951	-0.156951	-0.156951	-0.156951	-0.156951	0.811563	0.596649	0.618289	-0.156951	0.562535	-0.156951	0.714653	-0.156951	-0.156951	-0.156951	-0.156951	-0.156951	-0.156951	-0.156951	-0.156951	0.662587	-0.156951	-0.156951	-0.156951	-0.156951	-0.156951	-0.156951	0.544343	0.658373	-0.156951	-0.156951	-0.156951	-0.156951	-0.156951	-0.156951	0.568017	-0.156951	-0.156951	-0.156951	-0.156951
232.897	193.934	-0.0187987	0.0210781	0.0516034	-0.155786	-0.0597895	-0.105522	0.0468151	0.0514124	0.129024	-0.0614605	-0.181162	0.127963	0.0189423	-0.221868	-0.174325	-0.0477592	0.0176916	0.0100184	0.128914	-0.0649797	0.07376	0.0258164	-0.15561	-0.191075	0.03038	0.150387	-0.11954	0.0655212	0.00808146	-0.0405092	0.0532075	0.047577	-0.0338061	0.0560339	0.0538715	0.053759	0.0109171	-0.166527	0.077949	0.016054	0.148521	0.0760664	0.0714812	0.0257937	0.0652055	-0.0637312	0.000668593	0.160883
195.063	194.056	-0.274467	0.46657	0.748586	-0.274467	-0.274467	0.427226	-0.274467	-0.274467	-0.274467	-0.274467	0.675859	-0.274467	-0.274467	0.525673	-0.274467	-0.274467	0.481177	-0.274467	0.523102	-0.274467	0.607063	0.553668	0.534018	0.532518	-0.274467	0.439122	-0.274467	-0.274467	-0.274467	0.517691	0.53007	0.5454	0.423477	-0.274467	-0.274467	-0.274467	-0.274467	-0.274467	-0.274467	-0.274467	-0.274467	-0.274467	-0.274467	-0.274467	-0.274467	0.526197	-0.274467	-0.274467
195.088	194.081	-0.95019	-0.14402	-0.95019	0.0651166	-0.0863746	-0.95019	-0.95019	-0.95019	0.168171	-0.252169	-0.201103	0.250322	0.233314	0.109462	0.12481	-0.0845357	0.108986	0.182723	0.0103587	-0.159836	-0.95019	0.436575	-0.185676	0.139505	0.0457023	0.0807405	-0.0304155	0.275236	0.285509	0.15827	0.388024	0.248896	0.195108	0.309011	0.273877	0.197799	-0.0188115	0.368846	0.139037	0.258452	0.285322	0.132973	0.21798	0.45915	0.0991067	0.211405	0.131751	0.194753
195.174	194.167	-0.224763	-0.224763	-0.224763	-0.224763	-0.224763	-0.224763	0.558864	-0.224763	-0.224763	-0.224763	-0.224763	-0.224763	0.664637	0.859345	-0.224763	0.551317	-0.224763	0.544168	-0.224763	0.602829	-0.224763	-0.224763	-0.224763	0.600297	-0.224763	0.524702	-0.224763	-0.224763	0.570817	-0.224763	-0.224763	-0.224763	-0.224763	-0.224763	-0.224763	0.635233	0.473172	-0.224763	-0.224763	-0.224763	-0.224763	-0.224763	-0.224763	0.475998	-0.224763	0.544711	-0.224763	-0.224763
194.39	195.397	-0.458941	-0.458941	-0.458941	-0.458941	0.295739	0.355141	-0.458941	0.461517	0.239094	0.287952	0.592447	0.497297	-0.458941	-0.458941	0.506253	-0.458941	-0.458941	0.364282	0.488509	-0.458941	0.517485	0.424675	0.343887	-0.458941	0.431716	0.494157	0.414406	-0.458941	-0.458941	0.410298	0.420297	-0.458941	-0.458941	-0.458941	-0.458941	-0.458941	-0.458941	0.296933	-0.458941	-0.458941	0.438934	0.357039	-0.458941	0.595151	0.544161	0.370927	0.451526	-0.458941
194.39	195.398	0.309286	-0.538078	-0.538078	0.252653	-0.538078	0.345277	0.189396	0.391563	-0.538078	0.159942	0.527721	-0.538078	0.34228	-0.538078	-0.538078	-0.538078	0.417122	0.274007	-0.538078	0.337916	0.411248	-0.538078	0.193895	-0.538078	0.357537	-0.538078	0.368657	-0.538078	0.370299	-0.538078	0.374787	0.445244	0.445692	0.330307	-0.538078	0.394784	0.249667	-0.538078	-0.538078	0.348059	0.396106	-0.538078	0.403152	0.539558	-0.538078	0.406189	0.350395	0.466117
194.391	195.399	-0.667755	-0.667755	-0.667755	0.190932	0.237928	0.294242	-0.667755	-0.667755	0.112563	0.0851451	0.456178	0.312666	0.223937	-0.667755	0.404933	0.112244	0.245476	0.296572	0.344082	0.291215	0.343296	-0.667755	0.0903892	-0.667755	0.0302554	0.285119	0.245964	-0.667755	0.395288	0.278744	0.301784	0.317929	-0.667755	0.276551	0.220012	-0.667755	-0.667755	0.131541	0.301817	0.247371	0.240735	0.151014	-0.667755	0.439734	0.311861	0.214711	-0.667755	0.340707
194.523	195.531	0.738985	-0.146228	-0.146228	-0.146228	-0.146228	-0.146228	-0.146228	-0.146228	0.734131	-0.146228	-0.146228	-0.146228	-0.146228	-0.146228	-0.146228	0.591849	-0.146228	0.567663	-0.146228	-0.146228	-0.146228	0.55171	-0.146228	-0.146228	0.712714	-0.146228	0.764395	-0.146228	-0.146228	-0.146228	-0.146228	-0.146228	-0.146228	-0.146228	-0.146228	-0.146228	-0.146228	-0.146228	-0.146228	-0.146228	-0.146228	-0.146228	-0.146228	-0.146228	0.67385	-0.146228	-0.146228	-0.146228
194.524	195.531	0.675242	-0.262111	-0.262111	-0.262111	-0.262111	0.656478	-0.262111	0.559154	-0.262111	-0.262111	-0.262111	0.566248	-0.262111	0.542166	0.435959	0.435832	-0.262111	0.51292	-0.262111	-0.262111	0.477444	-0.262111	-0.262111	-0.262111	-0.262111	-0.262111	0.685011	-0.262111	-0.262111	-0.262111	0.451032	0.48755	-0.262111	-0.262111	-0.262111	-0.262111	-0.262111	-0.262111	-0.262111	0.461614	0.575363	0.641256	-0.262111	-0.262111	-0.262111	0.748504	-0.262111	-0.262111
194.525	195.532	-0.242433	-0.242433	-0.242433	-0.242433	-0.242433	0.680235	-0.242433	0.511848	-0.242433	-0.242433	-0.242433	0.634971	0.629647	-0.242433	0.587178	-0.242433	-0.242433	0.519139	-0.242433	-0.242433	-0.242433	-0.242433	-0.242433	-0.242433	-0.242433	-0.242433	-0.242433	0.669646	-0.242433	-0.242433	0.455517	-0.242433	-0.242433	-0.242433	-0.242433	-0.242433	0.784527	-0.242433	-0.242433	0.490695	-0.242433	0.73555	-0.242433	0.526992	0.710018	0.791619	-0.242433	-0.242433
194.526	195.533	0.779371	-0.206026	-0.206026	-0.206026	-0.206026	0.731816	-0.206026	-0.206026	0.735747	-0.206026	-0.206026	0.610904	-0.206026	0.584905	0.574692	0.491951	-0.206026	-0.206026	-0.206026	-0.206026	0.547412	-0.206026	-0.206026	-0.206026	-0.206026	-0.206026	0.783962	-0.206026	0.519899	-0.206026	-0.206026	-0.206026	-0.206026	-0.206026	-0.206026	-0.206026	0.794952	-0.206026	-0.206026	-0.206026	-0.206026	-0.206026	-0.206026	-0.206026	-0.206026	-0.206026	-0.206026	-0.206026
194.527	195.534	0.532036	-0.365406	-0.365406	-0.365406	-0.365406	0.53022	-0.365406	0.399784	-0.365406	-0.365406	-0.365406	-0.365406	0.436612	-0.365406	0.457546	0.340934	0.4185	0.332555	-0.365406	-0.365406	0.404705	-0.365406	-0.365406	-0.365406	0.501423	0.378247	0.579287	-0.365406	-0.365406	-0.365406	0.33607	0.467169	-0.365406	-0.365406	-0.365406	-0.365406	0.657143	-0.365406	-0.365406	0.341538	0.510439	0.539889	0.371078	-0.365406	0.570499	0.649479	-0.365406	-0.365406
197.154	196.146	-0.0888129	-0.0888129	-0.0888129	-0.0888129	-0.0888129	-0.0888129	-0.0888129	-0.0888129	-0.0888129	-0.0888129	0.609217	-0.0888129	-0.0888129	-0.0888129	-0.0888129	-0.0888129	-0.0888129	-0.0888129	-0.0888129	-0.0888129	0.674159	-0.0888129	-0.0888129	-0.0888129	-0.0888129	-0.0888129	-0.0888129	-0.0888129	-0.0888129	0.661781	0.653429	0.61261	-0.0888129	-0.0888129	-0.0888129	-0.0888129	-0.0888129	0.696571	-0.0888129	-0.0888129	-0.0888129	-0.0888129	-0.0888129	-0.0888129	-0.0888129	-0.0888129	-0.0888129	-0.0888129
198.058	197.051	-0.198648	-0.198648	-0.198648	-0.198648	0.797324	-0.198648	-0.198648	-0.198648	-0.198648	-0.198648	-0.198648	-0.198648	0.891844	-0.198648	-0.198648	-0.198648	-0.198648	-0.198648	-0.198648	-0.198648	-0.198648	-0.198648	-0.198648	-0.198648	-0.198648	-0.198648	-0.198648	-0.198648	-0.198648	1.52414	-0.198648	-0.198648	-0.198648	-0.198648	-0.198648	-0.198648	-0.198648	-0.198648	-0.198648	-0.198648	1.08251	-0.198648	-0.198648	-0.198648	1.17779	1.35047	-0.198648	1.01928
199.169	198.162	-1.12728	-0.0987426	-0.0960508	-0.16705	-0.301853	-0.287353	0.2794	-0.0863593	-0.176944	-0.110661	-0.14273	0.0210917	0.30772	0.462473	0.149679	0.274888	-0.382892	0.15761	-0.0782258	0.349292	0.0490442	-0.429293	-0.0627293	0.234802	-0.378862	0.17419	-0.158438	0.0990819	0.384168	0.1598	0.265213	0.0927474	0.0118996	-0.0435889	0.167367	0.258998	0.185413	0.147767	0.0381404	-0.0886358	-0.146029	-0.0442775	-0.0995534	0.110652	0.106485	-0.0022131	-0.350069	0.114634
199.206	198.198	-0.145115	-0.145115	-0.145115	-0.145115	-0.145115	-0.145115	0.604127	-0.145115	-0.145115	-0.145115	-0.145115	-0.145115	0.642879	0.912397	-0.145115	0.612081	-0.145115	-0.145115	-0.145115	0.574183	-0.145115	-0.145115	-0.145115	0.828683	-0.145115	-0.145115	-0.145115	-0.145115	0.667206	-0.145115	-0.145115	-0.145115	-0.145115	-0.145115	-0.145115	-0.145115	0.555316	-0.145115	-0.145115	-0.145115	-0.145115	-0.145115	-0.145115	-0.145115	-0.145115	0.552833	-0.145115	-0.145115
197.825	198.833	-0.164925	0.695108	-0.164925	0.736755	-0.164925	-0.164925	-0.164925	0.771198	-0.164925	-0.164925	-0.164925	-0.164925	0.595494	-0.164925	0.605975	-0.164925	-0.164925	-0.164925	-0.164925	0.90815	-0.164925	-0.164925	0.539737	-0.164925	-0.164925	0.539699	-0.164925	-0.164925	-0.164925	-0.164925	-0.164925	0.533078	0.671794	-0.164925	-0.164925	-0.164925	-0.164925	-0.164925	-0.164925	-0.164925	-0.164925	-0.164925	-0.164925	-0.164925	-0.164925	-0.164925	-0.164925	-0.164925
200.041	199.034	-0.164747	0.557594	-0.164747	-0.164747	-0.164747	-0.164747	-0.164747	-0.164747	-0.164747	-0.164747	-0.164747	-0.164747	-0.164747	-0.164747	-0.164747	-0.164747	0.610739	-0.164747	-0.164747	-0.164747	-0.164747	-0.164747	0.546864	-0.164747	-0.164747	0.533239	-0.164747	-0.164747	-0.164747	-0.164747	-0.164747	-0.164747	-0.164747	0.596023	0.584547	0.572546	-0.164747	0.565262	0.612132	-0.164747	-0.164747	0.561235	0.684958	-0.164747	-0.164747	-0.164747	-0.164747	-0.164747
222.889	199.899	0.489967	0.512876	-0.207977	-0.207977	-0.207977	-0.207977	-0.207977	-0.207977	-0.207977	-0.207977	-0.207977	-0.207977	0.503652	-0.207977	-0.207977	-0.207977	-0.207977	-0.207977	-0.207977	-0.207977	-0.207977	-0.207977	-0.207977	-0.207977	-0.207977	0.501199	-0.207977	0.491052	0.548656	-0.207977	-0.207977	-0.207977	0.615256	-0.207977	-0.207977	0.552507	-0.207977	0.573529	0.563954	-0.207977	0.513622	-0.207977	0.534373	0.562713	0.52383	-0.207977	-0.207977	-0.207977
201.087	200.08	0.0629942	0.101971	0.127396	0.117072	0.137208	0.109165	0.0702477	0.0528108	0.0601103	0.0529497	0.18454	0.0135455	0.0584907	-0.0183915	0.0271759	0.0714266	-0.0435291	-0.0185808	0.102848	0.100558	0.101327	-0.0592271	0.0962178	0.130508	0.008315	-0.0123426	0.0717311	-0.0534069	-0.0984556	0.0109389	0.00424472	0.0853519	0.0592904	-0.027222	-0.0505995	0.0195201	-0.0926009	-0.0194438	-0.0480711	-0.0678272	-0.140754	-0.0524233	-0.0480786	-0.0570182	-0.839702	-0.0251686	-0.0183427	-0.0812165
203.053	202.045	-0.0804583	-0.12852	-0.0478065	-0.0499412	-0.20891	-0.0226701	0.0394017	-0.197982	-0.101073	0.0751083	-0.48709	0.0401724	-0.0265604	-0.0722721	0.088117	-0.0863769	-0.0645065	-0.0510405	-0.0780313	-0.2173	0.0329181	-0.0703479	0.240872	-0.0679962	-0.0816299	-0.0387195	-0.0693814	-0.046918	-0.0755513	0.136707	-0.0713846	-0.0601732	0.386347	-0.0231955	0.146894	0.0215607	0.0216881	0.251466	0.0423783	0.115771	0.153977	0.0507542	0.0855783	0.0456883	0.381299	0.07853	0.0716917	-0.00492465
203.054	202.047	-0.139335	-0.139335	-0.139335	-0.139335	-0.139335	-0.139335	-0.139335	0.713323	0.592231	0.66882	-0.139335	0.644501	0.571993	-0.139335	-0.139335	-0.139335	-0.139335	-0.139335	-0.139335	-0.139335	0.558959	-0.139335	-0.139335	-0.139335	-0.139335	0.58862	-0.139335	-0.139335	-0.139335	-0.139335	-0.139335	-0.139335	-0.139335	-0.139335	-0.139335	-0.139335	-0.139335	-0.139335	-0.139335	-0.139335	-0.139335	-0.139335	-0.139335	0.726272	-0.139335	0.648027	-0.139335	-0.139335
203.103	202.095	0.595484	0.560667	0.610674	0.611252	0.505149	0.579573	-0.230297	0.476003	-0.230297	0.498857	0.596378	-0.230297	-0.230297	-0.230297	-0.230297	0.467708	-0.230297	-0.230297	0.510824	0.502133	-0.230297	-0.230297	0.545381	0.525906	-0.230297	-0.230297	0.474407	-0.230297	-0.230297	-0.230297	-0.230297	-0.230297	-0.230297	-0.230297	-0.230297	-0.230297	-0.230297	-0.230297	-0.230297	-0.230297	-0.230297	-0.230297	-0.230297	-0.230297	-0.230297	-0.230297	-0.230297	-0.230297
201.716	202.723	-0.211812	-0.211812	-0.211812	0.620901	-0.211812	-0.211812	0.602734	0.512274	-0.211812	-0.211812	0.609736	-0.211812	0.496689	-0.211812	-0.211812	-0.211812	0.499186	-0.211812	-0.211812	0.624456	-0.211812	0.486143	-0.211812	-0.211812	-0.211812	0.532314	-0.211812	-0.211812	0.590575	-0.211812	-0.211812	-0.211812	-0.211812	-0.211812	-0.211812	-0.211812	0.520236	0.514825	-0.211812	0.515917	-0.211812	-0.211812	0.499243	-0.211812	-0.211812	-0.211812	-0.211812	-0.211812
201.717	202.724	0.330385	0.526609	-0.406753	-0.406753	0.463432	0.413209	0.514383	0.446864	-0.406753	0.335125	-0.406753	-0.406753	-0.406753	-0.406753	0.479596	-0.406753	0.385078	-0.406753	-0.406753	0.524925	-0.406753	0.309554	-0.406753	-0.406753	-0.406753	0.423871	-0.406753	0.369546	0.536013	0.369684	0.391092	-0.406753	0.363094	-0.406753	-0.406753	-0.406753	0.442531	0.346324	0.294726	-0.406753	0.291924	-0.406753	0.360713	-0.406753	0.414924	-0.406753	0.350918	-0.406753
201.718	202.725	-0.343489	-0.343489	0.551509	-0.343489	-0.343489	0.475976	0.584249	0.533953	0.355188	0.373961	0.59158	0.397475	-0.343489	0.479355	0.576591	-0.343489	-0.343489	-0.343489	-0.343489	0.508278	0.503952	-0.343489	0.402763	0.485279	0.391232	-0.343489	0.401246	0.512369	-0.343489	-0.343489	-0.343489	-0.343489	-0.343489	-0.343489	-0.343489	-0.343489	-0.343489	-0.343489	-0.343489	-0.343489	-0.343489	-0.343489	-0.343489	-0.343489	-0.343489	0.467482	-0.343489	0.4297
201.719	202.726	0.0870488	-0.711836	-0.711836	-0.711836	0.27796	-0.711836	0.303082	0.217399	0.0731556	0.046415	0.307114	0.105483	-0.711836	0.168641	0.250837	0.150705	0.0925128	0.355242	0.171678	0.317514	0.213038	0.0520012	0.12003	-0.711836	-0.711836	0.195666	0.0821584	-0.711836	-0.711836	0.160196	0.10141	0.138761	0.146929	0.118219	0.254277	0.27805	0.324088	0.10167	0.0910045	-0.0131839	0.0346736	0.0408602	0.109512	0.238678	0.146072	0.153579	0.0231501	0.0848875
226.045	203.056	0.346574	-0.516141	-0.516141	0.411636	-0.516141	-0.516141	-0.516141	-0.516141	0.340296	0.266453	-0.516141	0.181798	-0.516141	0.184745	0.231574	0.335432	0.215481	0.314505	0.249888	0.186045	-0.516141	0.279066	0.48427	-0.516141	-0.516141	0.234749	-0.516141	0.238715	0.30726	0.296851	-0.516141	-0.516141	0.304445	0.337739	0.333558	0.293453	-0.516141	0.398466	0.325897	0.339428	0.451272	0.27316	0.268252	0.538906	-0.516141	0.542311	-0.516141	-0.516141
204.123	203.116	-0.045918	0.0688371	-0.0284642	0.117187	0.0245131	0.0500208	0.116857	-0.229287	0.00596323	-0.0756032	-0.0976622	0.000144564	-0.0799264	0.965708	0.0446303	0.0198034	-0.367533	0.129796	-0.0556072	0.169872	-0.00206838	-0.288534	-0.18529	0.382469	-0.168874	0.109489	0.00814474	0.229611	-0.0500553	0.0181721	-0.186124	0.00965007	0.0405049	0.00776594	0.0346184	0.130481	0.210552	0.0420699	-0.118366	-0.528337	-0.3126	0.212938	-0.170051	-0.167888	-0.350649	0.426902	-0.0351679	-0.215678
226.952	203.962	-0.0830588	-0.113609	-0.0689809	-0.236215	-0.191414	-0.159671	0.00413481	-0.0103236	0.0657901	-0.128338	-0.316325	0.161373	0.0295345	-0.0931113	-0.161797	-0.0504801	0.0750825	0.103619	-0.00395819	-0.078815	-0.0799615	0.0513134	-0.15772	-0.238844	-0.0733165	0.176996	-0.107916	0.0292697	0.0788999	0.0520102	0.09811	0.0955144	-0.0386553	0.0854143	0.105883	0.0626075	0.0574843	-0.0527413	0.11253	0.116674	0.232363	0.0915446	0.0512236	0.125353	0.0405691	-0.0177456	0.056517	0.17013
227.079	204.09	0.225519	-0.0100348	-0.012664	0.233212	-0.00235566	-0.0231022	-0.158617	-0.0453742	0.0449898	0.123223	-0.264069	-0.0832186	0.0474089	-0.160322	-0.159884	0.181515	-0.106762	-0.110285	0.0696997	-0.287334	0.0280303	0.0907233	0.00472364	0.00587559	-0.159836	0.0802042	0.00237909	0.00784203	0.107762	0.00884787	-0.0462532	0.0437371	0.0773261	0.173234	0.28246	0.0399664	-0.161101	0.140232	0.178368	0.114766	0.117815	0.0968958	0.00219432	0.204186	-0.985547	0.208648	-0.0722211	0.0143802
207.11	206.103	-0.345165	-0.345165	-0.345165	-0.345165	-0.345165	0.650045	0.483881	0.369799	0.524292	0.383702	-0.345165	0.386283	-0.345165	0.718536	-0.345165	-0.345165	-0.345165	-0.345165	0.372517	-0.345165	-0.345165	-0.345165	-0.345165	-0.345165	-0.345165	-0.345165	-0.345165	0.469819	-0.345165	0.386539	0.399393	0.388916	0.522581	-0.345165	-0.345165	-0.345165	0.660844	0.612955	0.374862	0.352811	-0.345165	-0.345165	0.418303	-0.345165	-0.345165	-0.345165	0.541951	-0.345165
207.174	206.167	-0.435314	-0.435314	-0.435314	-0.435314	-0.435314	-0.435314	0.494244	-0.435314	0.348854	-0.435314	-0.435314	-0.435314	0.446273	0.61911	0.348646	0.534529	-0.435314	-0.435314	0.310675	0.551612	0.436328	-0.435314	0.262623	0.429774	-0.435314	0.486932	-0.435314	0.296447	0.398599	0.340648	0.438865	-0.435314	0.460586	-0.435314	0.325135	0.290943	0.405303	0.45537	-0.435314	0.269946	-0.435314	-0.435314	-0.435314	-0.435314	0.38495	-0.435314	-0.435314	0.384919
207.039	208.046	-0.603674	0.357786	0.366325	0.345619	-0.603674	-0.603674	0.363975	0.300156	-0.603674	-0.603674	0.233418	0.212158	0.332019	0.264275	-0.603674	0.297122	-0.603674	-0.603674	-0.603674	0.364109	-0.603674	0.206497	-0.603674	0.305783	0.172968	0.262133	0.235265	0.0950309	0.415778	-0.603674	0.316708	0.329138	0.325825	0.238393	0.420056	0.401795	-0.603674	0.207079	0.202122	-0.603674	0.215724	0.2304	0.228922	0.375675	0.276185	-0.603674	0.155261	0.207694
207.039	208.047	0.487859	0.644111	-0.356952	-0.356952	-0.356952	-0.356952	0.643442	-0.356952	0.373502	0.444915	-0.356952	0.419833	-0.356952	-0.356952	-0.356952	-0.356952	0.385755	0.608057	-0.356952	0.614053	-0.356952	0.430405	0.555858	0.531904	-0.356952	0.486788	-0.356952	0.341752	-0.356952	-0.356952	0.523924	-0.356952	0.595864	0.494769	-0.356952	-0.356952	-0.356952	0.40243	-0.356952	0.460586	0.467236	0.438562	-0.356952	-0.356952	-0.356952	-0.356952	-0.356952	-0.356952
207.04	208.047	-0.304842	-0.304842	0.610253	0.562213	0.545592	-0.304842	-0.304842	-0.304842	0.393951	0.416266	-0.304842	0.46875	-0.304842	0.496285	0.532472	-0.304842	0.40363	-0.304842	-0.304842	-0.304842	0.528325	-0.304842	-0.304842	-0.304842	-0.304842	0.478508	-0.304842	-0.304842	-0.304842	0.506877	0.531318	0.565852	-0.304842	-0.304842	-0.304842	-0.304842	-0.304842	-0.304842	0.4393	-0.304842	-0.304842	-0.304842	-0.304842	-0.304842	0.506006	0.52309	-0.304842	0.472635
207.04	208.048	0.0789634	0.244961	0.252543	0.158169	0.177164	0.0266546	0.256999	0.145995	-0.0153061	-0.000289576	0.00237797	0.0755338	-0.797069	0.106083	0.185213	0.0643469	0.0222827	0.237976	-0.797069	-0.797069	0.167973	-0.066779	0.150146	0.162683	-0.036746	0.0964989	0.0355452	-0.0982726	0.289615	0.156977	0.153287	0.208555	0.17475	0.0254764	0.304655	0.226651	-0.797069	0.0453071	0.0827821	0.0124469	0.0371776	0.00800819	0.0715317	0.201379	0.125039	0.12332	-0.797069	0.030638
247.058	208.095	0.480872	-0.217525	0.645853	-0.217525	0.740231	-0.217525	-0.217525	-0.217525	0.603992	0.627428	-0.217525	-0.217525	-0.217525	1.40601	-0.217525	-0.217525	-0.217525	-0.217525	-0.217525	-0.217525	-0.217525	-0.217525	-0.217525	0.797161	-0.217525	-0.217525	-0.217525	-0.217525	-0.217525	-0.217525	-0.217525	-0.217525	-0.217525	-0.217525	0.691188	-0.217525	-0.217525	0.499899	0.959471	-0.217525	-0.217525	-0.217525	-0.217525	-0.217525	-0.217525	1.03138	-0.217525	-0.217525
209.19	208.183	-0.141471	-0.141471	-0.141471	-0.141471	-0.141471	-0.141471	0.600973	-0.141471	-0.141471	-0.141471	-0.141471	-0.141471	0.613868	0.871133	-0.141471	0.556466	-0.141471	0.6362	-0.141471	0.671463	-0.141471	-0.141471	-0.141471	0.690491	-0.141471	-0.141471	-0.141471	-0.141471	0.562498	-0.141471	-0.141471	-0.141471	-0.141471	-0.141471	-0.141471	0.597235	-0.141471	-0.141471	-0.141471	-0.141471	-0.141471	-0.141471	-0.141471	-0.141471	-0.141471	-0.141471	-0.141471	-0.141471
232.986	209.996	-0.512916	-0.512916	0.295291	-0.512916	0.301105	-0.512916	0.739122	-0.512916	0.576481	0.590833	-0.512916	-0.512916	-0.512916	-0.512916	-0.512916	0.185045	-0.512916	0.553003	0.193553	-0.512916	-0.512916	0.429647	0.355377	0.368515	-0.512916	-0.512916	0.255469	0.368745	0.235095	0.806976	-0.512916	-0.512916	0.242738	-0.512916	0.637598	-0.512916	0.533498	0.83657	0.576428	0.29544	0.282613	-0.512916	-0.512916	0.308045	0.469215	0.590825	-0.512916	-0.512916
233.001	210.012	-0.158547	-0.185704	-0.0732329	-0.127916	-0.218759	0.00152853	-0.00716869	-0.127606	-0.114799	0.0566585	-0.227739	0.0985014	-0.0550905	-0.16736	0.0392695	-0.123104	-0.121489	-0.0152005	-0.00690888	-0.117096	0.0732092	-0.0711045	0.203519	-0.0454355	-0.0507925	-0.0740731	-0.0982662	-0.0262509	-0.123464	0.16078	0.0133634	-0.0742025	0.316335	-0.0716485	0.185844	0.0443349	0.0358044	0.158189	0.0922617	0.113643	0.185221	-0.0031928	0.137786	0.0329759	0.387806	0.0175326	0.0346245	0.0183842
209.044	210.052	-0.181261	-0.181261	-0.181261	-0.181261	0.613609	0.589804	-0.181261	0.578206	-0.181261	0.516687	-0.181261	-0.181261	0.574731	0.654456	-0.181261	0.594349	-0.181261	-0.181261	0.517568	0.562621	-0.181261	-0.181261	-0.181261	-0.181261	0.529949	-0.181261	-0.181261	0.600319	0.555611	-0.181261	-0.181261	-0.181261	-0.181261	-0.181261	-0.181261	-0.181261	-0.181261	-0.181261	-0.181261	-0.181261	-0.181261	-0.181261	-0.181261	-0.181261	-0.181261	-0.181261	-0.181261	-0.181261
209.045	210.052	-0.269326	0.532291	-0.269326	-0.269326	0.439281	0.432391	0.48115	-0.269326	-0.269326	0.495145	0.433056	-0.269326	-0.269326	-0.269326	0.506421	0.495509	-0.269326	0.489893	-0.269326	-0.269326	-0.269326	-0.269326	-0.269326	-0.269326	-0.269326	-0.269326	-0.269326	0.569327	-0.269326	-0.269326	0.4344	-0.269326	-0.269326	-0.269326	-0.269326	0.520909	-0.269326	0.467343	0.499731	-0.269326	-0.269326	0.428637	0.445771	-0.269326	-0.269326	-0.269326	-0.269326	-0.269326
209.046	210.053	-0.46399	0.517144	-0.46399	0.368442	0.386969	0.292732	-0.46399	0.330058	-0.46399	0.242181	0.233995	-0.46399	0.402727	-0.46399	0.37415	0.396205	-0.46399	0.454879	-0.46399	0.396126	-0.46399	-0.46399	0.285093	0.266174	0.244812	0.289336	-0.46399	0.466137	0.426604	-0.46399	0.245196	-0.46399	-0.46399	0.291336	0.348013	0.385109	0.414441	0.234734	-0.46399	-0.46399	-0.46399	-0.46399	0.235447	-0.46399	0.248853	0.35943	-0.46399	-0.46399
211.169	210.162	-0.288442	-0.288442	-0.288442	-0.288442	-0.288442	-0.288442	0.535995	-0.288442	-0.288442	-0.288442	-0.288442	-0.288442	0.577428	0.874173	0.40953	0.597011	-0.288442	0.427524	-0.288442	0.70504	-0.288442	-0.288442	-0.288442	0.662514	-0.288442	0.559008	-0.288442	-0.288442	0.553607	-0.288442	-0.288442	-0.288442	-0.288442	-0.288442	0.492811	0.523121	0.656327	-0.288442	0.460177	-0.288442	-0.288442	-0.288442	-0.288442	0.569449	-0.288442	0.477374	-0.288442	-0.288442
250.869	211.906	-0.0371935	0.202394	0.112741	-0.0185203	0.126511	0.0704614	0.0807436	0.143806	0.113717	-0.0341585	0.188923	0.183213	0.145092	-0.74316	-0.0451725	-0.74316	0.0961465	0.16021	0.251972	0.0848348	0.231033	0.144532	-0.74316	-0.00479943	0.198995	0.245577	-0.74316	0.17193	0.177537	0.120607	0.270608	0.250858	-0.74316	0.151072	0.0739215	0.172818	0.144282	-0.0347194	0.128169	0.0328167	0.137394	0.0658256	0.185082	0.0797584	0.0301244	0.0300024	0.0699307	0.303043
213	211.992	0.309177	0.360056	0.297942	-0.511345	-0.511345	-0.511345	0.276915	-0.511345	0.206198	0.217034	-0.511345	-0.511345	0.326224	0.589149	-0.511345	0.28775	-0.511345	0.253996	0.366464	0.192139	-0.511345	-0.511345	-0.511345	-0.511345	0.206302	0.264143	-0.511345	0.310736	0.247925	0.255704	-0.511345	0.357427	0.21753	0.248567	0.339097	0.254556	-0.511345	0.384364	0.199568	-0.511345	0.257742	0.39058	0.208348	-0.511345	-0.511345	0.225243	0.296622	0.186618
213.185	212.178	-0.636831	0.112335	0.249524	-0.636831	0.12112	-0.636831	0.500209	-0.636831	-0.636831	0.232188	0.292138	0.0761508	0.663177	0.770489	0.325919	0.493383	-0.636831	0.440207	0.271674	0.548039	0.0612182	-0.636831	-0.636831	0.658338	-0.636831	0.335275	-0.636831	0.175529	0.639527	-0.636831	0.235089	0.333518	-0.636831	0.251894	0.424939	0.487221	0.450718	0.156981	0.140893	-0.636831	0.0982417	0.098677	-0.636831	0.296075	0.123616	0.329636	-0.636831	-0.636831
215.016	214.009	0.127482	0.124781	-0.684555	0.110794	-0.684555	0.135277	0.323759	-0.684555	0.167435	0.0611552	-0.684555	-0.684555	0.209759	0.269427	0.26307	0.09489	0.176932	0.105071	0.142871	0.304961	-0.684555	-0.684555	0.0134047	0.240112	-0.684555	0.291386	0.053838	0.174957	0.352994	0.255294	0.282496	0.182794	0.388325	-0.684555	0.413607	-0.684555	0.170741	0.232453	0.101834	-0.684555	0.236208	0.0475784	0.0747154	0.103412	0.152679	0.094376	0.0832006	0.314734
215.164	214.157	-0.119721	-0.119721	-0.119721	-0.119721	-0.119721	-0.119721	0.639938	-0.119721	-0.119721	-0.119721	-0.119721	-0.119721	-0.119721	-0.119721	0.588631	-0.119721	-0.119721	-0.119721	-0.119721	0.694543	-0.119721	-0.119721	-0.119721	-0.119721	-0.119721	0.615481	-0.119721	-0.119721	-0.119721	-0.119721	0.698729	-0.119721	0.594749	-0.119721	-0.119721	-0.119721	-0.119721	-0.119721	-0.119721	-0.119721	-0.119721	-0.119721	-0.119721	-0.119721	-0.119721	-0.119721	-0.119721	0.617927
213.186	214.193	-0.144652	0.954495	-0.144652	0.643073	-0.144652	-0.144652	0.765325	-0.144652	-0.144652	-0.144652	-0.144652	-0.144652	0.856404	0.744769	-0.144652	-0.144652	-0.144652	-0.144652	-0.144652	0.677429	-0.144652	-0.144652	-0.144652	0.880487	-0.144652	-0.144652	-0.144652	-0.144652	-0.144652	-0.144652	-0.144652	-0.144652	-0.144652	-0.144652	-0.144652	0.553393	-0.144652	-0.144652	-0.144652	-0.144652	-0.144652	-0.144652	-0.144652	-0.144652	-0.144652	-0.144652	-0.144652	-0.144652
214.366	215.373	-0.361303	0.62126	-0.361303	-0.361303	-0.361303	0.382127	-0.361303	0.450069	0.389707	0.497404	-0.361303	0.336694	0.375731	0.480655	-0.361303	-0.361303	-0.361303	0.515881	-0.361303	0.491917	-0.361303	-0.361303	-0.361303	-0.361303	-0.361303	-0.361303	0.412312	-0.361303	0.535465	0.338654	0.370599	-0.361303	0.404109	0.364832	-0.361303	-0.361303	0.398993	0.382132	-0.361303	-0.361303	-0.361303	0.359708	-0.361303	-0.361303	0.387197	-0.361303	0.339984	-0.361303
214.367	215.374	0.400151	-0.356356	-0.356356	0.454563	0.471514	-0.356356	0.403272	-0.356356	-0.356356	0.421168	-0.356356	-0.356356	-0.356356	0.486095	-0.356356	-0.356356	0.360899	0.424365	-0.356356	-0.356356	0.402976	0.353065	0.396413	0.403673	-0.356356	-0.356356	-0.356356	0.366968	0.553437	0.341624	-0.356356	-0.356356	-0.356356	-0.356356	0.416967	0.486027	0.424452	-0.356356	0.408254	-0.356356	-0.356356	0.391329	-0.356356	0.468076	-0.356356	-0.356356	-0.356356	-0.356356
214.368	215.375	0.146846	0.365368	0.356498	-0.660477	-0.660477	0.162683	0.264817	0.190415	0.137774	0.228855	0.0694352	0.0818612	0.224714	0.199407	0.150344	0.255939	0.0703564	0.226129	0.219905	0.185605	0.174006	-0.660477	0.187153	-0.660477	0.0376036	-0.660477	-0.660477	0.0783095	0.335005	0.082873	0.199052	-0.660477	0.205767	0.111592	-0.660477	0.341143	0.249199	0.0948834	0.171068	-0.660477	0.0570822	-0.660477	0.146403	0.231833	0.226905	0.218851	0.125555	-0.660477
217.082	216.075	-0.0290043	-0.00655536	0.00840583	0.0142956	-0.00382772	0.00590119	-0.0292309	-0.00889136	-0.0540942	-0.0176508	0.0271739	0.0382803	0.0497113	-0.00646498	0.00944456	-0.0127289	-0.00484999	0.00440215	0.035514	-0.00716844	0.0118777	-0.0330384	-0.00782231	0.0200947	-0.044567	0.00253647	-0.0188621	-0.0146299	0.00892528	0.0228515	0.0530654	0.0822574	0.0776988	-0.0162845	-0.0219509	0.0374842	-0.0456866	0.0115498	0.0210123	-0.023628	-0.0624605	-0.0310473	0.00598947	-0.0149511	-0.00700484	-0.00799858	0.00676001	0.00202649
217.18	216.173	-0.926023	-0.00364042	-0.193947	-0.176556	-0.0818927	-0.203123	0.18969	0.0629541	0.0877959	-0.14561	-0.103048	0.366889	-0.0482658	0.0801406	0.296632	0.0680646	-0.116837	-0.0273505	0.020684	0.377197	0.234962	-0.926023	0.233027	-0.926023	-0.926023	0.202025	0.068328	0.103486	0.363866	0.537019	0.388487	0.0134347	0.400198	0.0735497	0.0504639	-0.0355651	0.113631	0.209066	-0.0258538	0.35813	-0.122203	0.038899	-0.0115789	-0.0844551	0.143216	-0.926023	-0.227795	0.40341
219.027	218.019	-0.0251272	-0.0280176	0.0725673	0.0372013	-0.0348517	-0.0156934	0.0247313	-0.0592354	-0.0516114	0.0324893	-0.155407	0.0183353	0.052913	-0.116286	0.0848602	-0.063755	0.0124629	-0.028614	0.0284126	-0.117151	0.0869184	-0.0388986	0.0906292	-0.0245744	-0.00035569	0.0223982	-0.0175259	-0.0319303	-0.0794411	-0.004761	0.0229478	-0.0601203	0.171164	-0.0407848	0.0611505	0.00269689	-0.0478142	0.0178299	0.0152539	0.00160423	0.0490307	-0.0127666	0.103138	-0.0153511	0.171555	0.0336411	0.0323036	-0.0467914
219.029	218.022	0.54915	0.58511	-0.149721	-0.149721	-0.149721	-0.149721	-0.149721	-0.149721	0.583132	0.678398	-0.149721	-0.149721	-0.149721	-0.149721	-0.149721	-0.149721	-0.149721	-0.149721	-0.149721	-0.149721	-0.149721	-0.149721	-0.149721	-0.149721	0.560375	-0.149721	-0.149721	-0.149721	-0.149721	-0.149721	-0.149721	0.58805	-0.149721	-0.149721	-0.149721	0.661244	0.58095	-0.149721	-0.149721	0.653722	-0.149721	-0.149721	-0.149721	-0.149721	-0.149721	-0.149721	-0.149721	0.54869
219.211	218.203	-0.269074	-0.269074	0.503351	-0.269074	-0.269074	-0.269074	0.638064	-0.269074	-0.269074	0.428982	-0.269074	-0.269074	0.675877	0.942566	0.436394	0.529527	-0.269074	-0.269074	-0.269074	0.616877	-0.269074	-0.269074	-0.269074	0.778584	-0.269074	0.431538	-0.269074	-0.269074	-0.269074	-0.269074	-0.269074	-0.269074	-0.269074	-0.269074	0.528205	0.481231	0.472146	-0.269074	0.570335	-0.269074	-0.269074	-0.269074	-0.269074	0.4416	-0.269074	0.673242	-0.269074	-0.269074
220.033	219.026	0.381796	-0.327226	-0.327226	0.549494	-0.327226	0.43965	-0.327226	-0.327226	-0.327226	0.470143	-0.327226	0.426129	-0.327226	-0.327226	0.490319	-0.327226	0.370715	0.381408	0.451269	0.398956	0.452813	-0.327226	-0.327226	-0.327226	0.417829	0.471059	-0.327226	-0.327226	-0.327226	0.526536	-0.327226	-0.327226	0.481057	0.41766	0.471951	-0.327226	-0.327226	-0.327226	-0.327226	-0.327226	-0.327226	-0.327226	0.421984	-0.327226	0.638619	0.447223	-0.327226	-0.327226
220.935	219.927	-0.628011	0.213304	0.196153	-0.628011	-0.628011	0.10526	-0.628011	0.113905	0.179431	0.136886	-0.628011	0.113382	-0.628011	0.192444	-0.628011	0.181362	-0.628011	0.260398	0.233251	-0.628011	0.0726317	0.0983744	0.245111	0.137084	0.145198	0.19565	0.0762876	0.123672	0.132449	0.134794	0.1636	0.174722	0.124346	0.164258	0.238165	0.195794	0.13651	-0.628011	0.135424	0.195049	0.318601	0.215575	0.111862	0.248287	0.278376	0.0699323	-0.628011	0.305025
221.033	220.026	0.471578	0.533415	0.563342	-0.226419	-0.226419	-0.226419	-0.226419	-0.226419	-0.226419	-0.226419	-0.226419	-0.226419	-0.226419	-0.226419	-0.226419	-0.226419	0.502092	-0.226419	-0.226419	-0.226419	0.501264	-0.226419	-0.226419	-0.226419	-0.226419	0.480023	-0.226419	-0.226419	-0.226419	-0.226419	-0.226419	-0.226419	0.554691	-0.226419	0.530674	0.515221	-0.226419	-0.226419	0.522732	-0.226419	0.479741	-0.226419	0.498172	-0.226419	0.642772	0.603766	0.52518	-0.226419
221.226	220.219	-0.141344	-0.141344	-0.141344	-0.141344	-0.141344	-0.141344	0.635381	-0.141344	-0.141344	-0.141344	-0.141344	-0.141344	0.619114	0.753084	-0.141344	0.61538	-0.141344	-0.141344	-0.141344	0.751305	-0.141344	-0.141344	-0.141344	0.724135	-0.141344	-0.141344	-0.141344	-0.141344	0.556801	-0.141344	-0.141344	-0.141344	-0.141344	-0.141344	-0.141344	0.569819	-0.141344	-0.141344	-0.141344	-0.141344	-0.141344	-0.141344	-0.141344	0.570065	-0.141344	-0.141344	-0.141344	-0.141344
222.028	221.021	-0.140502	-0.140502	0.690812	0.661445	-0.140502	-0.140502	0.644787	-0.140502	-0.140502	0.634468	-0.140502	-0.140502	-0.140502	-0.140502	0.706492	-0.140502	-0.140502	-0.140502	-0.140502	-0.140502	-0.140502	-0.140502	-0.140502	0.579074	0.63223	-0.140502	-0.140502	-0.140502	-0.140502	-0.140502	-0.140502	-0.140502	-0.140502	-0.140502	-0.140502	-0.140502	-0.140502	-0.140502	-0.140502	-0.140502	0.65307	-0.140502	-0.140502	-0.140502	-0.140502	-0.140502	-0.140502	0.558223
222.972	221.965	-0.541404	-0.541404	0.29013	-0.541404	-0.541404	0.242072	0.234808	-0.541404	0.263412	0.287301	-0.541404	0.280021	0.156605	-0.541404	0.237112	-0.541404	-0.541404	0.195164	0.225932	-0.541404	0.240624	-0.541404	0.364564	0.211741	0.238144	-0.541404	-0.541404	0.180202	0.158488	0.23142	-0.541404	0.160603	0.551441	-0.541404	0.272972	0.278942	0.207752	0.435269	0.306511	0.331946	0.376425	0.267334	0.404166	0.241601	0.617156	0.216946	-0.541404	0.204718
223.169	222.162	-0.758749	-0.758749	-0.037095	-0.758749	0.0220104	0.0946671	0.0814787	-0.00600302	0.210369	0.110147	0.142484	-0.0330215	-0.00285836	0.195934	0.330098	0.379145	-0.758749	0.129612	-0.758749	0.498583	0.424839	-0.758749	0.213592	-0.0140673	-0.758749	0.276737	0.17887	0.0703618	0.323955	0.385582	0.184051	0.250654	0.500307	0.0472962	0.106506	-0.0450991	0.255353	0.260287	0.172561	0.190246	-0.758749	0.057608	0.141797	0.0580993	0.121914	-0.758749	-0.0607782	0.219388
225.035	224.027	-0.100233	-0.120497	-0.0344898	-0.0337787	-0.166202	-0.0084504	0.0038896	-0.132979	-0.138045	0.0581402	-0.324566	0.04974	-0.00152597	-0.127599	0.0787703	-0.135552	-0.110946	-0.0446121	-0.00722781	-0.131834	0.0420584	-0.094029	0.212763	-0.0837904	-0.0551887	-0.071398	-0.101121	-0.0214483	-0.0667584	0.121529	-0.0431756	-0.0853301	0.363508	-0.0352633	0.173667	0.0384714	0.00506616	0.208195	0.0723291	0.0760965	0.122452	0.0190802	0.0830196	0.0215271	0.392804	0.0289643	0.0316548	0.0209321
225.185	224.178	-0.540738	-0.540738	-0.540738	-0.540738	-0.540738	-0.540738	0.431546	0.157238	-0.540738	-0.540738	0.174881	-0.540738	0.501932	0.662278	0.315821	0.471935	-0.540738	0.257577	0.209618	0.569104	0.343273	-0.540738	-0.540738	0.353999	-0.540738	0.303017	-0.540738	0.170105	0.363275	0.303214	0.354075	0.307419	0.189504	-0.540738	0.370931	0.374219	0.455214	0.255023	0.183807	0.330798	0.215427	-0.540738	0.283186	0.406096	-0.540738	-0.540738	-0.540738	0.354973
224.311	225.319	0.459628	-0.258693	-0.258693	-0.258693	-0.258693	0.577232	-0.258693	0.556716	0.490672	-0.258693	-0.258693	0.447488	-0.258693	-0.258693	-0.258693	-0.258693	0.548547	-0.258693	-0.258693	-0.258693	-0.258693	-0.258693	-0.258693	-0.258693	-0.258693	0.511185	-0.258693	0.537794	-0.258693	-0.258693	-0.258693	0.483665	-0.258693	-0.258693	-0.258693	0.472047	-0.258693	0.4436	-0.258693	0.507671	0.518838	0.575072	-0.258693	0.493925	-0.258693	0.439239	-0.258693	0.473535
224.312	225.319	0.400401	-0.465664	0.320657	0.369162	-0.465664	0.341284	0.240797	0.292522	0.378969	-0.465664	-0.465664	-0.465664	-0.465664	0.331255	0.329203	0.310064	0.389953	0.327095	0.232277	-0.465664	0.271824	0.246662	0.236548	-0.465664	0.284731	0.304951	0.295497	0.405068	-0.465664	-0.465664	-0.465664	0.238025	-0.465664	-0.465664	0.28841	0.261896	-0.465664	-0.465664	0.39113	0.309601	0.40103	0.263952	0.260577	0.354364	-0.465664	-0.465664	0.235374	-0.465664
224.313	225.32	0.461033	0.446782	0.508796	0.526431	-0.251279	-0.251279	-0.251279	-0.251279	0.538088	-0.251279	-0.251279	-0.251279	-0.251279	0.489898	-0.251279	-0.251279	0.466457	0.473549	0.472621	0.493252	0.512209	-0.251279	0.478445	-0.251279	-0.251279	-0.251279	-0.251279	-0.251279	-0.251279	-0.251279	-0.251279	-0.251279	-0.251279	-0.251279	0.492858	0.448753	-0.251279	-0.251279	-0.251279	-0.251279	0.499457	-0.251279	0.516619	-0.251279	-0.251279	-0.251279	-0.251279	0.466951
249.061	226.072	0.320821	0.0266849	0.145104	0.211179	0.0464926	0.00217753	-0.749402	-0.0426121	0.220586	0.168151	-0.749402	0.107278	-0.0257757	-0.749402	-0.749402	0.187637	0.128022	-0.0512662	0.201401	-0.749402	0.0728405	0.251334	0.0473609	0.0618861	0.104945	0.144523	-0.749402	0.0237237	0.189199	0.0588044	0.0163136	0.153968	0.229032	0.271562	0.374831	0.212492	-0.749402	0.2076	0.162698	0.258702	0.186915	0.255747	0.135043	0.332003	-0.749402	0.240733	0.032657	0.166492
227.201	226.193	-0.632866	-0.632866	0.330962	0.0868098	-0.632866	-0.632866	0.442757	0.103496	-0.632866	0.0816924	0.211952	0.0715453	0.541405	0.738419	0.253557	0.462414	-0.632866	0.402113	0.232098	0.532018	0.140268	-0.632866	-0.632866	0.582282	-0.632866	0.350923	-0.632866	0.168609	0.518581	-0.632866	0.392323	0.301931	0.104987	0.172735	0.339785	0.467066	0.379692	-0.632866	0.218825	-0.632866	0.117007	0.101482	-0.632866	0.335692	-0.632866	0.391788	-0.632866	0.176784
250.92	227.931	-0.476044	-0.476044	-0.476044	0.417419	-0.476044	-0.476044	0.290947	-0.476044	0.221931	0.27534	-0.476044	0.315642	0.226129	-0.476044	0.512448	0.358548	0.340393	-0.476044	-0.476044	-0.476044	-0.476044	0.248707	0.331628	-0.476044	0.395185	-0.476044	0.363834	0.364013	-0.476044	0.371452	-0.476044	-0.476044	0.716937	-0.476044	0.234918	-0.476044	-0.476044	-0.476044	-0.476044	0.31641	0.400187	0.482941	0.38157	0.343241	0.39979	0.648034	0.425684	0.354967
229.155	228.148	0.571045	-0.191105	-0.191105	-0.191105	0.51922	-0.191105	-0.191105	-0.191105	0.599965	-0.191105	-0.191105	0.547119	-0.191105	-0.191105	-0.191105	-0.191105	-0.191105	-0.191105	-0.191105	0.596057	-0.191105	-0.191105	-0.191105	0.640212	-0.191105	-0.191105	-0.191105	-0.191105	-0.191105	0.569903	-0.191105	-0.191105	-0.191105	0.506828	-0.191105	-0.191105	-0.191105	0.838187	-0.191105	-0.191105	-0.191105	0.521436	-0.191105	-0.191105	-0.191105	0.664462	-0.191105	0.687543
228.303	229.311	-0.279656	-0.279656	-0.279656	-0.279656	-0.279656	0.443417	-0.279656	-0.279656	0.418289	-0.279656	-0.279656	0.419069	0.450341	0.542576	0.487026	-0.279656	0.526162	0.57461	-0.279656	-0.279656	-0.279656	-0.279656	-0.279656	0.418478	0.60488	0.457742	0.542199	0.578044	-0.279656	-0.279656	-0.279656	0.470765	-0.279656	-0.279656	0.517773	-0.279656	-0.279656	-0.279656	-0.279656	-0.279656	0.523284	-0.279656	-0.279656	0.514737	0.459608	-0.279656	-0.279656	-0.279656
254.824	231.835	0.134185	-0.149553	-0.047783	-0.193813	-0.94037	0.0277746	0.209467	-0.0494709	0.231191	0.0560746	-0.94037	0.16567	0.0574194	-0.106079	-0.0633823	0.0337535	0.0612837	0.163037	-0.0928047	-0.242438	-0.94037	0.121276	0.013312	-0.240028	0.00879195	0.261917	0.00778237	0.097989	0.0132392	0.0185854	0.0484685	0.118486	0.0465341	0.203589	-0.159242	0.0278082	0.0272761	0.18194	0.0394203	0.146587	0.236267	0.158312	0.100193	0.210868	0.245788	0.105794	0.152429	0.128583
233.113	232.106	0.092776	0.120143	0.135129	0.150223	0.0850662	0.0814943	0.0569472	0.139507	0.0122132	0.149207	0.184009	0.058488	0.0413445	-0.0505298	-0.0579227	0.0232472	-0.0539711	-0.0108353	0.165252	0.0763798	0.0816969	-0.0192392	0.103574	0.133831	0.00163567	-0.121	0.16604	-0.0590073	-0.0717763	-0.114382	0.0570475	0.00130494	0.0672784	-0.00157926	-0.0345343	-0.071102	-0.172321	0.024879	-0.13458	-0.145643	-0.141957	-0.057969	-0.0910619	-0.190519	-0.116715	-0.074205	-0.0185531	-0.0809403
235.093	234.085	-0.0198513	0.00775062	0.0309018	0.0236955	0.0208318	0.00523865	-0.0190147	-0.00376197	-0.0233383	-0.0191365	0.0364064	0.0332648	0.0406638	-0.0382826	0.0189471	-0.00159303	-0.00968464	-0.0234213	0.025779	0.0140197	0.0387419	-0.045316	0.0146762	-0.00562246	-0.0410016	0.0157973	0.0193998	-0.0237227	-0.0141899	0.0444423	0.0522724	0.0909829	0.102675	-0.0177019	-0.0365524	0.0146605	-0.0609148	0.00437533	-0.00230462	-0.0146587	-0.0783749	-0.0262699	0.00141559	-0.0511543	-0.00506082	-0.0139397	0.00711273	-0.0112797
234.375	235.382	0.482955	-0.285558	-0.285558	0.50493	-0.285558	-0.285558	-0.285558	-0.285558	0.46916	-0.285558	-0.285558	0.412423	0.503779	-0.285558	0.421918	-0.285558	-0.285558	-0.285558	0.437369	-0.285558	-0.285558	-0.285558	-0.285558	0.449075	-0.285558	-0.285558	0.535396	-0.285558	-0.285558	-0.285558	-0.285558	0.437609	0.469124	0.421029	-0.285558	-0.285558	-0.285558	0.532094	-0.285558	0.473321	0.431247	0.491379	-0.285558	0.4806	-0.285558	-0.285558	-0.285558	0.467899
237.221	236.214	-0.428231	-0.428231	0.412514	0.339418	-0.428231	-0.428231	0.667692	0.275673	-0.428231	0.380806	0.269727	-0.428231	0.645283	0.954125	0.350776	0.552848	-0.428231	0.371792	0.359419	0.323175	-0.428231	-0.428231	-0.428231	0.827052	-0.428231	-0.428231	-0.428231	0.375074	0.285338	-0.428231	-0.428231	0.368432	-0.428231	0.421345	0.466758	0.572875	0.545014	-0.428231	0.41406	-0.428231	-0.428231	-0.428231	-0.428231	-0.428231	-0.428231	0.573901	-0.428231	-0.428231
238.842	237.835	0.0882513	0.0788681	0.088434	-0.0276491	0.0583643	-0.0234769	0.0764383	0.0878305	0.140169	-0.0650652	0.106281	0.0175028	0.0590874	-0.221181	-0.0894251	-0.0248432	-0.0458016	0.0176332	0.148772	0.0241259	0.115236	-0.0132038	-0.0821796	-0.0853574	0.00359445	0.14414	-0.105082	0.104858	-0.0673613	-0.109142	0.0316182	-0.0453559	-0.0127773	0.0830284	-0.162777	0.0547867	-0.0292054	-0.182465	-0.030828	-0.143429	-0.0107985	-0.0422108	0.130206	-0.0546227	0.0580095	0.00534093	-0.103522	0.0866266
260.949	237.96	-0.206402	0.020842	0.00824803	0.129903	0.0346637	0.00833252	0.0250876	-0.115586	-0.16614	-0.170174	-0.923856	0.159505	0.00398685	-0.121472	0.250606	0.111047	0.111594	-0.152427	-0.0224916	-0.132326	0.186433	0.0099238	0.144978	-0.923856	0.228784	-0.201845	0.0237828	0.122237	-0.225508	0.00318481	0.0223904	-0.129712	0.347694	0.010799	-0.00570869	-0.0255144	-0.0733696	-0.0512019	0.0717104	0.131252	0.248478	0.265362	-0.137129	-0.00951362	0.279103	0.345103	0.159274	0.0890311
261.011	238.022	-0.0862468	-0.18908	-0.121371	-0.081212	-0.263441	0.0124033	0.058665	-0.304558	-0.185101	0.158004	-0.566799	0.0155755	-0.0429283	-0.118408	0.152152	-0.0799794	-0.220443	-0.0547101	-0.07077	-0.184704	0.0617912	-0.0876495	0.314274	-0.0224964	-0.0356758	-0.102583	-0.0448995	-0.0151003	-0.04048	0.222384	-0.107132	-0.0311172	0.48532	-0.0428277	0.0958961	0.0416462	0.0429829	0.33976	0.0651288	0.138871	0.103102	0.060302	0.0635835	0.0373998	0.469399	0.0601415	0.0339675	0.0129008
241.031	240.024	0.147989	-0.63093	0.0674157	0.131136	0.190974	0.0715608	0.0670224	-0.63093	0.18375	-0.63093	-0.63093	0.0777875	0.166854	-0.63093	0.101829	0.118105	0.0970399	0.195931	0.0901867	0.146268	-0.63093	-0.63093	0.152642	-0.63093	0.111955	0.232244	0.196246	0.16851	0.265727	0.257572	0.154631	0.182956	0.0961535	0.231368	-0.63093	0.311964	0.205138	0.463478	0.209911	0.216969	0.183775	0.219864	0.217311	0.140228	-0.63093	-0.63093	0.271843	0.153466
264.853	241.863	0.160917	-0.0926727	0.0645291	-0.0621436	-0.794742	-0.794742	0.20412	0.023836	0.249965	0.071457	-0.794742	0.131902	0.130202	0.0463401	-0.0667285	0.0134407	0.0216238	0.118546	-0.0500928	-0.794742	-0.0514344	0.145162	0.0234242	-0.0683019	0.0271305	0.200629	-0.0968042	0.114782	-0.0517998	0.0720616	-0.0445459	0.124627	0.0965072	0.148483	-0.0522888	0.014472	0.134713	0.172625	0.0382846	0.158762	0.158371	0.144829	0.0289513	0.0941147	0.228123	0.0949045	0.108102	0.127581
243.211	242.203	-0.272374	-0.272374	0.454509	-0.272374	-0.272374	0.442412	0.543145	-0.272374	-0.272374	0.425582	-0.272374	-0.272374	0.427056	0.624956	-0.272374	0.47102	-0.272374	-0.272374	-0.272374	0.514303	-0.272374	-0.272374	-0.272374	-0.272374	-0.272374	0.432674	-0.272374	-0.272374	0.46336	-0.272374	0.540733	-0.272374	-0.272374	0.458743	0.507651	0.455964	-0.272374	-0.272374	0.437915	-0.272374	-0.272374	-0.272374	-0.272374	0.610131	0.446328	-0.272374	-0.272374	0.459478
266.85	243.861	-0.192946	0.505167	-0.192946	-0.192946	-0.192946	0.634948	-0.192946	-0.192946	-0.192946	0.637305	-0.192946	-0.192946	-0.192946	-0.192946	-0.192946	-0.192946	-0.192946	0.691082	0.556266	-0.192946	-0.192946	-0.192946	-0.192946	-0.192946	0.602353	-0.192946	0.545948	-0.192946	0.560933	-0.192946	-0.192946	-0.192946	-0.192946	-0.192946	-0.192946	0.63867	-0.192946	-0.192946	-0.192946	-0.192946	-0.192946	-0.192946	0.616361	-0.192946	-0.192946	-0.192946	-0.192946	0.707265
245.226	244.219	-1.19939	-0.279759	-0.0535673	-0.221721	-0.24321	-0.421556	0.356289	-0.0483553	-0.200884	-0.109356	0.0360286	-0.238827	0.396358	0.613354	0.18294	0.399743	-1.19939	0.217315	0.13774	0.519576	0.145423	-0.310657	-0.15879	0.450449	-0.299221	0.231839	-0.239626	-0.000829289	0.353728	-0.0894799	0.136182	0.183036	0.038677	0.131481	0.314968	0.301386	0.379423	-7.68738e-06	-0.0106594	-0.206806	0.132235	-0.0532904	-0.125439	0.40384	0.0114563	0.0956288	-0.501319	0.0259282
247.093	246.085	0.105213	0.128675	0.159106	0.157916	0.169031	0.114174	0.0573377	0.0807102	0.0311553	0.0692239	0.226137	-0.0245727	0.0379617	-0.0678895	-0.000620636	0.0784603	-0.0426307	-0.0820382	0.132519	0.097998	0.129158	-0.0873821	0.105292	0.129036	0.0630281	-0.0449823	0.0957644	-0.0491411	-0.121098	-0.0302302	-0.0448211	0.0104392	-0.029245	-0.0787825	-0.0974791	-0.0216651	-0.145074	-0.0775025	-0.110751	-0.0995951	-0.202606	-0.0846283	-0.0425217	-0.127628	-0.0562415	-0.0642339	-0.0275281	-0.12891
247.242	246.235	-0.69311	-0.162266	0.0638176	-0.0320922	-0.144598	-0.545894	0.358078	-0.119302	-0.372765	-0.144914	0.0487261	-0.216634	0.509983	0.673286	0.264091	0.327335	-0.469266	0.291711	0.16633	0.399583	-0.0494429	-0.526975	-0.223224	0.5014	-0.299113	0.230522	-0.253848	0.0765931	0.449284	-0.492676	0.043361	0.221081	-0.138616	0.076485	0.280507	0.385918	0.250077	-0.0877123	0.0438274	-0.454833	-0.0273707	-0.0174407	-0.0836238	0.223669	0.0803665	0.230979	-0.439715	-0.0589662
269.994	247.005	-0.205366	-0.205366	-0.205366	-0.205366	-0.205366	-0.205366	-0.205366	-0.205366	-0.205366	-0.205366	-0.205366	-0.205366	-0.205366	-0.205366	-0.205366	-0.205366	-0.205366	-0.205366	-0.205366	-0.205366	-0.205366	-0.205366	-0.205366	-0.205366	-0.205366	0.621168	-0.205366	-0.205366	-0.205366	0.522686	-0.205366	-0.205366	0.592612	0.607556	0.622516	-0.205366	-0.205366	0.49263	0.494266	-0.205366	0.646644	0.631886	-0.205366	-0.205366	-0.205366	-0.205366	0.517846	0.546187
248.871	247.863	-0.0861965	0.0622062	0.066744	-0.15545	0.068092	-0.112856	-0.019346	0.064166	0.100541	-0.110096	0.15372	0.0582291	0.0724594	-0.217445	-0.135559	-0.0348781	-0.00242848	0.0323702	0.22347	0.031375	0.142388	-0.00676965	-0.246352	-0.0753406	0.0330231	0.15883	-0.109025	0.0786598	0.000344586	-0.0772145	0.15127	0.0670886	-0.154978	0.0352979	0.0215475	0.0952455	-0.0197051	-0.300464	0.0822824	-0.061606	0.0580358	0.0284311	0.10638	-0.0234785	-0.0200526	-0.0984562	-0.0253606	0.16279
270.978	247.989	-0.193555	-0.0871336	-0.114692	-0.0177496	-0.117665	-0.144238	-0.0815386	-0.120823	-0.174741	-0.1369	-0.513532	0.154732	0.00204615	-0.150103	0.234195	0.0258172	0.161056	-0.131195	-0.0710185	-0.119571	0.0904636	0.0201163	-0.00983508	-0.295294	0.145658	-0.0435359	0.0158122	0.0658833	-0.140198	-0.00260107	0.0685343	-0.135792	0.248169	0.0154036	0.0265418	0.0357228	-0.132343	-0.145675	0.0456084	0.0917862	0.244735	0.27137	-0.0482578	0.100225	0.125279	0.30422	0.150697	0.148707
271.04	248.051	-0.0894708	-0.150156	-0.100834	-0.190608	-0.0905602	0.0601658	-0.0462122	-0.19836	0.0621036	0.0997392	-0.903817	0.0667607	-0.0366143	0.0557531	0.0188321	-0.115577	-0.205857	-0.00388831	-0.0218776	-0.0785924	0.169629	-0.149604	0.193868	-0.14378	-0.103047	-0.0608089	-0.0669387	0.0647866	0.010604	0.208197	-0.19803	-0.00730717	0.388156	-0.0392219	0.112972	0.0949045	0.167193	0.281713	0.106489	0.14508	0.0678687	0.104908	0.0754844	-0.122423	0.327536	-0.0403307	-0.00264826	-0.0273476
272.795	249.806	-0.172061	0.561911	0.691107	-0.172061	0.617361	0.708398	-0.172061	-0.172061	-0.172061	-0.172061	-0.172061	-0.172061	-0.172061	0.526041	-0.172061	-0.172061	-0.172061	-0.172061	-0.172061	0.595502	-0.172061	-0.172061	-0.172061	-0.172061	-0.172061	-0.172061	0.743601	-0.172061	-0.172061	-0.172061	-0.172061	-0.172061	0.811232	-0.172061	-0.172061	0.831139	-0.172061	0.796128	-0.172061	-0.172061	-0.172061	-0.172061	-0.172061	-0.172061	-0.172061	-0.172061	-0.172061	-0.172061
251.201	250.193	-0.486547	-0.486547	-0.486547	-0.486547	-0.486547	-0.486547	0.318755	0.211425	0.214295	0.272527	0.222048	-0.486547	-0.486547	0.299288	0.408009	0.402084	-0.486547	0.31062	-0.486547	0.565492	0.506892	-0.486547	0.370793	0.21722	-0.486547	0.428618	-0.486547	-0.486547	0.483414	0.445044	0.441894	0.401068	0.5373	-0.486547	-0.486547	-0.486547	0.439703	0.369591	0.319885	0.400312	-0.486547	0.327275	-0.486547	-0.486547	0.412004	-0.486547	-0.486547	0.512647
252.857	251.85	-0.411828	0.436785	-0.411828	-0.411828	0.586186	-0.411828	-0.411828	-0.411828	-0.411828	0.52987	0.447065	0.320899	-0.411828	-0.411828	0.714092	-0.411828	0.466704	-0.411828	0.579677	-0.411828	-0.411828	0.286368	-0.411828	-0.411828	0.538686	-0.411828	0.486591	-0.411828	0.643306	0.559115	-0.411828	-0.411828	-0.411828	0.580705	-0.411828	-0.411828	0.622677	0.544458	0.541715	0.559094	0.576934	0.412656	-0.411828	-0.411828	0.481667	-0.411828	-0.411828	0.615945
290.855	251.892	-0.704015	0.174552	0.195798	0.0089553	-0.704015	0.0883344	0.232175	0.0836748	0.155123	0.155332	-0.704015	0.100045	0.19992	0.0272197	0.0501085	0.0387528	-0.704015	0.217802	0.188584	-0.704015	0.24546	0.126265	0.0648039	-0.704015	-0.704015	0.0973562	0.0512777	0.0696933	0.0892673	0.0135686	0.025211	0.115405	0.247665	0.0677308	0.0893772	0.141328	0.117	0.158844	0.181434	0.00285697	0.0471379	0.0903545	-0.0060664	0.121887	0.270976	0.110625	0.0962315	0.24796
254.816	253.809	0.213536	0.338945	0.284819	-0.516469	0.472194	-0.516469	0.287115	0.355439	0.415647	-0.516469	0.691873	0.229734	0.229377	-0.516469	-0.516469	-0.516469	0.194276	0.227602	0.527558	0.323701	0.455863	0.326214	-0.516469	-0.516469	0.336285	0.332498	0.248234	0.256077	0.192115	-0.516469	0.381213	0.210035	-0.516469	0.283608	-0.516469	0.346725	-0.516469	-0.516469	0.181479	-0.516469	-0.516469	0.24478	0.385566	-0.516469	0.254532	-0.516469	-0.516469	0.385405
276.948	253.959	0.437146	0.317303	0.309846	0.149559	0.132932	0.109211	0.220315	0.220274	0.32793	-0.00887384	-0.0181631	0.0897073	-0.108823	-0.228735	-0.11802	0.125455	0.00737552	0.119168	0.107529	0.182572	0.181368	0.0290034	0.106062	0.0812867	0.215437	0.00151741	0.170165	-0.151819	-0.220097	-0.267166	-0.113249	-0.149297	-0.288041	-0.198252	-0.0604846	-0.142635	-0.118404	-0.197564	-0.18402	-0.0287078	0.00069063	-0.122621	-0.106571	0.0221605	-0.0872421	-0.229729	-0.129677	-0.00783783
255.232	254.225	-0.12817	-0.175389	0.0559149	0.0389671	0.0601023	-0.873389	0.433833	-0.0148395	-0.160478	-0.0140879	0.0204301	-0.14937	0.517911	0.742916	0.119375	0.374855	-0.873389	0.233258	0.0412992	0.25124	0.0714217	-0.873389	-0.0491229	0.602413	-0.873389	0.159572	-0.0456813	0.153736	0.116371	0.073565	0.125831	0.057049	0.0728748	0.0174003	0.279692	0.341459	0.256502	0.114595	0.0975502	0.0207747	0.0661628	-0.0543483	-0.873389	0.0242121	0.0705714	0.408835	-0.873389	-0.0836021
278.893	255.904	0.0430238	-0.0307091	0.081418	-0.743483	-0.045534	0.0317766	0.172597	0.0590079	0.136389	0.00423567	-0.743483	0.251168	0.160414	-0.743483	-0.743483	0.11407	0.0843666	0.0510857	0.158308	0.081807	0.0140129	0.0142299	0.150626	0.00139953	-0.743483	0.156672	0.0226117	0.171684	0.110566	0.0611933	0.161694	0.137513	0.0114891	-0.0058643	0.111994	0.174116	-0.743483	0.0513658	0.100886	0.180905	0.2628	0.210739	0.0647073	0.174437	0.213182	0.0207973	0.146976	0.323525
280.092	257.103	0.0913335	0.0807732	0.103416	-0.681683	0.0537139	-0.681683	0.145786	0.134902	-0.681683	-0.681683	-0.681683	0.0958059	0.336947	0.338229	-0.681683	0.0576992	0.0726986	-0.681683	0.232345	0.210351	0.217022	-0.681683	0.154607	0.210903	0.133425	0.204891	-0.681683	-0.681683	0.264754	0.616505	0.396988	0.251842	0.196143	0.0992975	0.380012	0.0162777	0.23294	0.193835	0.251499	0.29656	0.197827	-0.681683	0.151977	-0.681683	0.296737	0.297834	0.264811	0.41827
258.899	257.892	-0.140417	-0.116626	-0.0549068	-0.197334	0.0515901	-0.157859	-0.0794361	0.0202026	0.0655482	-0.162361	0.309419	0.016651	0.130845	-0.118572	-0.0806631	-0.0222176	0.12294	0.0658502	0.0933105	0.0989661	0.100399	0.0543414	-0.268934	-0.0505219	0.015267	0.20687	-0.0118925	0.0967237	0.0833933	-0.132112	0.2373	0.10298	-0.220216	0.0844978	-0.00752468	0.126682	0.0261548	-0.341785	0.0658247	0.000423391	0.027731	0.0197485	0.140851	0.0231617	-0.167295	-0.0972171	0.0416639	0.142029
260.186	259.178	-0.166934	-0.166934	-0.166934	-0.166934	-0.166934	-0.166934	-0.166934	-0.166934	-0.166934	-0.166934	-0.166934	-0.166934	-0.166934	-0.166934	-0.166934	0.893291	0.650186	-0.166934	-0.166934	-0.166934	-0.166934	-0.166934	-0.166934	-0.166934	-0.166934	-0.166934	-0.166934	-0.166934	-0.166934	0.531037	0.689058	0.659827	-0.166934	-0.166934	-0.166934	-0.166934	-0.166934	0.600733	0.704662	-0.166934	-0.166934	-0.166934	-0.166934	-0.166934	0.667601	-0.166934	0.589946	-0.166934
260.187	259.179	0.434568	-0.365899	0.460636	0.35721	-0.365899	0.4729	0.526656	-0.365899	-0.365899	-0.365899	-0.365899	-0.365899	-0.365899	-0.365899	0.506137	0.78784	-0.365899	-0.365899	0.421224	0.468832	0.360067	-0.365899	-0.365899	0.515788	0.375911	-0.365899	-0.365899	-0.365899	0.441781	-0.365899	-0.365899	-0.365899	-0.365899	-0.365899	0.666382	-0.365899	0.332145	0.423427	0.609159	-0.365899	0.415322	-0.365899	-0.365899	0.377105	0.380989	0.528742	-0.365899	-0.365899
260.857	259.85	0.751233	0.553657	-0.175063	-0.175063	-0.175063	-0.175063	-0.175063	-0.175063	0.556936	-0.175063	-0.175063	-0.175063	-0.175063	-0.175063	-0.175063	0.82759	0.523278	0.720287	-0.175063	-0.175063	0.607008	-0.175063	-0.175063	-0.175063	-0.175063	-0.175063	0.562812	0.586096	-0.175063	0.606556	-0.175063	-0.175063	0.531997	-0.175063	-0.175063	-0.175063	-0.175063	-0.175063	-0.175063	-0.175063	-0.175063	-0.175063	-0.175063	-0.175063	-0.175063	-0.175063	-0.175063	-0.175063
261.192	260.185	-0.105956	-0.105956	-0.105956	-0.105956	-0.105956	-0.105956	0.660411	-0.105956	-0.105956	-0.105956	-0.105956	-0.105956	-0.105956	0.686367	-0.105956	-0.105956	-0.105956	-0.105956	-0.105956	-0.105956	-0.105956	-0.105956	-0.105956	-0.105956	-0.105956	-0.105956	-0.105956	-0.105956	0.711636	-0.105956	-0.105956	0.599492	-0.105956	0.592019	-0.105956	0.692736	-0.105956	0.613443	-0.105956	-0.105956	-0.105956	-0.105956	-0.105956	-0.105956	-0.105956	-0.105956	-0.105956	-0.105956
261.206	260.199	-0.295047	-0.295047	-0.295047	-0.295047	-0.295047	-0.295047	-0.295047	-0.295047	0.62962	-0.295047	-0.295047	-0.295047	0.500274	-0.295047	0.550771	0.542946	-0.295047	-0.295047	-0.295047	0.601414	0.584246	-0.295047	0.404152	-0.295047	-0.295047	0.587766	-0.295047	-0.295047	-0.295047	0.525251	0.529938	0.476667	0.629297	-0.295047	-0.295047	-0.295047	0.403061	0.793167	-0.295047	0.671465	-0.295047	-0.295047	-0.295047	-0.295047	-0.295047	-0.295047	-0.295047	0.72462
261.528	260.52	-0.140919	-0.140919	0.557652	-0.140919	-0.140919	-0.140919	-0.140919	-0.140919	-0.140919	-0.140919	-0.140919	-0.140919	-0.140919	0.756821	-0.140919	-0.140919	-0.140919	0.557026	-0.140919	0.632617	0.617434	-0.140919	-0.140919	-0.140919	-0.140919	0.667601	-0.140919	-0.140919	-0.140919	-0.140919	-0.140919	-0.140919	-0.140919	-0.140919	-0.140919	-0.140919	-0.140919	-0.140919	-0.140919	-0.140919	-0.140919	-0.140919	0.655883	0.768477	-0.140919	-0.140919	-0.140919	-0.140919
284.91	261.921	-0.640078	0.082878	0.244004	-0.640078	-0.640078	0.0704137	0.162841	0.210562	0.0578612	0.210543	-0.640078	0.242514	0.141435	-0.640078	-0.640078	-0.640078	-0.640078	0.120603	0.21944	0.157473	0.159102	0.137967	0.164525	-0.640078	0.167215	0.174587	-0.640078	0.108159	0.0681497	0.242194	0.150183	0.109998	0.22257	0.252905	0.250333	0.181153	-0.640078	0.238326	0.16405	0.304393	0.302585	0.180268	0.150748	0.133437	0.300058	0.170444	0.14608	0.322273
263.056	262.049	-0.312246	-0.312246	-0.312246	-0.312246	-0.312246	-0.312246	-0.312246	-0.312246	-0.312246	-0.312246	-0.312246	0.538065	-0.312246	0.472629	0.422429	-0.312246	0.495858	0.385698	-0.312246	-0.312246	0.464666	-0.312246	-0.312246	-0.312246	0.428935	0.51679	0.414592	-0.312246	-0.312246	-0.312246	0.392271	0.436462	-0.312246	-0.312246	0.577298	0.452897	-0.312246	-0.312246	-0.312246	0.58394	0.578709	-0.312246	0.434637	-0.312246	0.516833	-0.312246	0.464721	-0.312246
263.085	262.078	0.174665	-0.0304695	-0.169053	-0.0884323	-0.967719	0.102877	0.258866	-0.0348376	0.209003	0.164697	-0.967719	0.0468429	0.03352	0.0294466	-0.0405629	0.168532	-0.967719	0.102773	0.10466	-0.0655619	0.0591308	0.0813599	0.131815	-0.967719	0.049515	0.0978697	0.0820604	0.18702	-0.967719	0.226481	-0.268996	0.119247	0.232197	0.11663	0.0074091	0.126812	0.191173	0.370218	0.0422408	0.194194	0.162541	0.345504	-0.0827752	0.180434	0.220582	0.157131	0.142032	0.240806
263.087	262.08	-0.209795	-0.08105	-0.0149288	-0.0564515	-0.123777	-0.079461	-0.0515581	-0.125615	0.00911659	-0.937083	-0.23903	-0.117405	-0.0580819	-0.0824861	0.00234406	0.106428	-0.937083	0.320908	0.300921	0.34122	0.407609	-0.197869	-0.0495771	0.0671826	0.00878987	0.134401	0.0832152	0.130164	-0.937083	0.194603	0.186187	0.0713064	0.218206	-0.0626046	0.0895905	0.0235564	0.0852162	0.360423	0.377676	-0.0748919	-0.186549	0.18275	0.319309	-0.196942	0.0746713	0.0859618	0.0771955	0.132917
263.237	262.23	-0.727737	-0.293552	-0.0818008	-0.243773	-0.361094	-0.435439	0.36687	-0.105438	-0.29398	-0.148982	-0.0193449	-0.375499	0.402141	0.611657	0.171513	0.391888	-0.539653	0.179308	0.108772	0.493175	0.11266	-0.412049	-0.20522	0.415849	-0.324464	0.200136	-0.262425	-0.00508755	0.368799	-0.0840058	0.112394	0.149632	0.00394069	0.0796789	0.330354	0.325085	0.37597	-0.0285556	-0.0420891	-0.17459	0.108612	-0.150246	-0.105138	0.351895	-0.00922327	0.0876722	-0.41407	0.0390072
264.845	263.837	-0.0824501	0.0943415	0.116154	-0.191047	0.234536	-0.110798	-0.0863919	0.0195652	0.0539009	-0.0556467	0.596528	-0.0367537	0.1283	-0.208336	-0.0662082	-0.0884549	0.0204288	-0.0291646	0.326674	0.203402	0.258323	-0.0243664	-0.415143	-0.0435724	0.0706842	0.202621	-0.0790902	0.101765	0.044969	-0.132905	0.228459	0.0819533	-0.331474	0.0586027	-0.017765	0.102945	0.0173907	-0.401022	0.0592734	-0.166157	-0.0165686	-0.0412866	0.154058	-0.0450807	-0.200733	-0.0406703	-0.0429871	0.119376
265.023	264.016	0.0356188	-0.02518	-0.00916027	-0.0173074	-0.0345	0.0125602	0.0223154	-0.121197	-0.200456	0.046101	-0.284714	0.0754503	-0.0665104	-0.148094	0.0842068	-0.115293	-0.0580262	-0.15068	-0.102733	-0.187869	0.0424207	-0.203052	0.197173	-0.0458263	-0.084495	-0.115749	-0.0542019	0.00120706	-0.0367147	0.178916	-0.00604302	0.0297207	0.329913	-0.0900961	0.142177	0.0100766	-0.0756473	0.200909	0.0312287	0.0978	0.14634	0.0880429	0.0626861	-0.0361896	0.369002	0.0212533	0.0894489	-0.00100901
265.253	264.245	-0.715157	-0.117585	0.0918741	-0.0820332	-0.189052	-0.417882	0.378803	-0.152247	-0.407104	-0.0485223	0.0316963	-0.267941	0.508389	0.703456	0.26323	0.343501	-0.647488	0.312219	0.18565	0.41564	-0.0639174	-0.508827	-0.251717	0.531864	-0.313147	0.231401	-0.301179	0.0793539	0.503067	-0.515798	0.0139328	0.225242	-0.145081	0.071066	0.328684	0.38672	0.291889	-0.0945797	0.0544573	-0.42601	0.0197898	-0.0159409	-0.141059	0.214281	0.0859748	0.263406	-0.423119	-0.0588084
288.922	265.933	-0.0344715	-0.0373991	0.0289957	-0.197015	-0.143831	-0.107013	0.0458364	0.0624632	0.0394757	-0.0583494	-0.205746	0.168655	0.0127381	-0.18282	-0.144597	0.00785808	0.00920134	0.0101636	0.0359215	-0.0580856	-0.0749219	-0.0304023	-0.0806006	-0.0973238	-0.0404271	0.123777	-0.0430157	0.0102253	-0.00363441	0.0610071	0.0978266	0.0745386	-0.0667393	0.0575352	0.142679	0.0498663	0.00118237	-0.088664	0.0098254	0.0646415	0.174627	0.0818147	0.0459212	0.119699	0.00574624	-0.138656	0.0457052	0.162317
267.647	266.64	0.676788	0.581344	-0.125257	-0.125257	-0.125257	-0.125257	-0.125257	-0.125257	-0.125257	-0.125257	-0.125257	-0.125257	0.617142	0.73624	-0.125257	-0.125257	-0.125257	-0.125257	-0.125257	-0.125257	-0.125257	-0.125257	-0.125257	-0.125257	-0.125257	-0.125257	-0.125257	-0.125257	-0.125257	0.779239	0.625906	-0.125257	-0.125257	-0.125257	-0.125257	-0.125257	-0.125257	-0.125257	-0.125257	-0.125257	-0.125257	-0.125257	-0.125257	-0.125257	-0.125257	0.671447	-0.125257	-0.125257
268.154	267.147	-0.253493	-0.253493	-0.253493	-0.253493	-0.253493	-0.253493	-0.253493	1.00067	-0.253493	0.490867	-0.253493	-0.253493	-0.253493	0.637476	-0.253493	-0.253493	-0.253493	0.99696	1.07532	1.35661	1.42128	-0.253493	-0.253493	-0.253493	-0.253493	-0.253493	-0.253493	0.444555	-0.253493	-0.253493	0.892363	-0.253493	-0.253493	-0.253493	-0.253493	-0.253493	-0.253493	-0.253493	-0.253493	-0.253493	0.459685	-0.253493	-0.253493	-0.253493	-0.253493	-0.253493	-0.253493	-0.253493
268.858	267.85	0.573257	0.398822	0.562753	0.525263	-0.312	0.59258	0.439312	-0.312	-0.312	0.455493	-0.312	-0.312	0.443404	-0.312	-0.312	-0.312	-0.312	-0.312	-0.312	-0.312	-0.312	-0.312	-0.312	0.640779	-0.312	0.389685	-0.312	0.409733	0.468872	-0.312	-0.312	-0.312	-0.312	0.385976	0.586973	0.429063	0.493307	-0.312	-0.312	-0.312	0.646555	-0.312	-0.312	0.644335	-0.312	-0.312	-0.312	0.585836
269.227	268.219	-0.857644	-0.857644	-0.857644	-0.857644	-0.857644	-0.064839	0.12486	-0.120632	0.0348746	0.28259	-0.857644	-0.857644	0.110248	0.485875	0.093508	0.346396	-0.0453029	0.244302	0.0917645	-0.00183295	0.146477	-0.0855664	0.107682	0.346704	-0.0712532	0.183271	0.166186	-0.116545	0.210232	0.33996	0.1024	0.277465	0.178292	0.249158	0.187595	-0.159695	0.312463	0.254698	0.345703	-0.0541403	-0.122508	0.156065	0.0723196	0.182352	-0.0375352	0.423273	0.0682771	0.242758
269.248	268.24	-0.105744	-0.105744	-0.105744	-0.105744	-0.105744	-0.105744	0.592287	-0.105744	-0.105744	-0.105744	-0.105744	-0.105744	-0.105744	0.836484	-0.105744	0.608628	-0.105744	-0.105744	-0.105744	-0.105744	-0.105744	-0.105744	-0.105744	0.654958	-0.105744	-0.105744	-0.105744	-0.105744	-0.105744	-0.105744	-0.105744	-0.105744	-0.105744	-0.105744	-0.105744	0.632224	-0.105744	-0.105744	-0.105744	-0.105744	-0.105744	-0.105744	-0.105744	-0.105744	-0.105744	0.629012	-0.105744	0.593397
267.519	268.527	-0.14952	0.690995	-0.14952	0.548422	-0.14952	-0.14952	-0.14952	-0.14952	-0.14952	-0.14952	-0.14952	-0.14952	-0.14952	-0.14952	0.576848	0.572202	-0.14952	-0.14952	0.60492	-0.14952	0.72772	-0.14952	-0.14952	0.550419	-0.14952	-0.14952	-0.14952	-0.14952	-0.14952	0.556382	-0.14952	-0.14952	-0.14952	-0.14952	0.581903	-0.14952	-0.14952	-0.14952	-0.14952	-0.14952	-0.14952	-0.14952	-0.14952	-0.14952	-0.14952	0.570994	-0.14952	-0.14952
270.958	269.951	-0.142896	-0.142896	-0.142896	-0.142896	-0.142896	-0.142896	-0.142896	-0.142896	-0.142896	-0.142896	-0.142896	-0.142896	-0.142896	0.812829	0.555087	-0.142896	0.564947	-0.142896	-0.142896	-0.142896	-0.142896	-0.142896	-0.142896	-0.142896	-0.142896	-0.142896	-0.142896	0.562943	-0.142896	0.590026	-0.142896	-0.142896	0.726506	-0.142896	-0.142896	-0.142896	-0.142896	0.655258	-0.142896	-0.142896	-0.142896	0.783407	-0.142896	-0.142896	-0.142896	-0.142896	-0.142896	-0.142896
271.263	270.256	-0.250387	-0.190212	-0.0102122	-0.138573	-0.107143	-0.179015	0.0957807	-0.0669618	-0.0984922	-0.068614	-0.124514	-0.062738	0.152589	0.29067	0.0203908	0.134869	-0.213908	0.025683	0.0494931	0.190571	-0.0208841	-0.196768	-0.103637	0.212468	-0.172507	0.0419266	-0.137346	-0.0343814	0.161644	-0.0414537	0.0148383	0.091629	0.0518594	0.000125748	0.197519	0.163767	0.0295841	0.0017362	0.115612	-0.181448	0.00744681	-0.00157367	-0.0305544	0.0707357	0.121472	0.185991	-0.139934	0.111635
294.939	271.95	-0.102111	-0.128637	-0.0876376	-0.858008	-0.153745	-0.0867362	-0.00798606	-0.0776508	0.0106047	-0.0364705	-0.858008	0.151013	0.0862491	-0.858008	-0.0210198	-0.0916759	0.0852617	0.151709	-0.043783	-0.0247888	0.00387507	0.0683456	0.0860951	-0.045204	-0.160033	0.0966127	-0.109046	0.123248	0.00891015	0.146728	-0.0652204	0.182928	0.199345	0.143802	0.186803	0.166701	0.166476	0.147821	0.142505	0.15002	0.257044	0.112584	0.0719905	0.167845	0.20334	-0.0755186	0.0796912	0.124566
274.873	273.866	-0.307967	-0.307967	-0.307967	-0.307967	0.49764	-0.307967	-0.307967	-0.307967	-0.307967	-0.307967	0.964616	-0.307967	0.601754	-0.307967	-0.307967	0.41703	0.438251	-0.307967	0.484235	0.476415	0.530417	-0.307967	-0.307967	-0.307967	0.428014	0.523059	0.453096	0.482209	0.452156	-0.307967	0.581312	0.4802	-0.307967	-0.307967	-0.307967	0.389971	-0.307967	-0.307967	0.447438	-0.307967	-0.307967	-0.307967	0.478266	-0.307967	-0.307967	-0.307967	-0.307967	0.420895
298.025	275.036	-0.153482	-0.153482	-0.153482	-0.153482	-0.153482	-0.153482	-0.153482	-0.153482	-0.153482	-0.153482	-0.153482	-0.153482	-0.153482	-0.153482	-0.153482	-0.153482	-0.153482	-0.153482	0.561785	-0.153482	-0.153482	-0.153482	-0.153482	-0.153482	-0.153482	-0.153482	-0.153482	-0.153482	0.674251	-0.153482	-0.153482	-0.153482	0.54449	-0.153482	0.601384	-0.153482	0.583456	-0.153482	0.589585	-0.153482	0.623387	-0.153482	-0.153482	0.668731	0.69766	0.594553	-0.153482	-0.153482
277.216	276.209	-0.24217	-0.24217	-0.24217	-0.24217	-0.24217	-0.24217	-0.24217	-0.24217	0.491401	-0.24217	-0.24217	-0.24217	-0.24217	0.506401	-0.24217	0.563548	-0.24217	-0.24217	-0.24217	0.651035	0.610007	-0.24217	-0.24217	-0.24217	-0.24217	-0.24217	0.4558	-0.24217	0.625404	0.574154	0.70229	0.527406	0.559445	-0.24217	-0.24217	-0.24217	0.626286	0.587956	0.522248	-0.24217	-0.24217	-0.24217	-0.24217	-0.24217	-0.24217	-0.24217	-0.24217	0.472558
279.056	278.049	-0.269998	-0.269998	-0.269998	-0.269998	-0.269998	-0.269998	-0.269998	-0.269998	-0.269998	-0.269998	-0.269998	-0.269998	-0.269998	-0.269998	-0.269998	-0.269998	-0.269998	-0.269998	-0.269998	0.437563	0.487031	-0.269998	0.459092	-0.269998	0.427934	-0.269998	-0.269998	0.485512	0.499969	0.46975	-0.269998	0.4657	0.44632	0.542012	0.433586	-0.269998	-0.269998	0.515126	0.489245	-0.269998	0.440932	-0.269998	0.541204	0.538202	-0.269998	0.436129	0.524636	-0.269998
279.232	278.225	-1.04934	-0.122457	-0.200674	-0.132609	-0.350797	-0.159821	0.162155	0.0511348	0.0549132	-0.0130771	-0.0808911	-0.279831	0.204063	0.392014	0.151476	0.25208	-0.272329	0.032899	-0.0991673	0.35112	0.198408	-0.316068	0.0184654	0.0477729	-0.348694	0.211351	-0.0740016	0.0304944	0.2849	0.126699	0.368303	0.145753	0.232147	0.0358033	0.120098	0.0651666	0.327595	0.201109	0.0361486	0.0776595	-0.229667	-0.206594	-0.106893	0.267362	-0.155986	-0.203257	-0.342628	0.171588
303.23	280.24	-0.448078	0.102935	0.164568	0.0541735	-0.292567	-0.445611	0.57825	-0.0450986	-0.429345	0.0121369	-0.0593257	-0.493297	0.412569	0.764813	0.150217	0.663834	-0.772614	0.222547	0.204233	0.599333	0.133961	-0.605876	-0.406069	0.567525	-0.259491	0.128819	-0.371009	-0.0585562	0.44932	-0.446069	0.00743589	0.135099	-0.215505	0.139277	0.463323	0.416416	0.459333	-0.177962	-0.0301028	-0.477092	-0.132894	-0.1315	-0.185504	0.443594	-0.112038	0.146587	-0.469777	-0.112596
281.236	282.243	-0.234289	1.08243	-0.234289	0.671165	-0.234289	-0.234289	0.828338	-0.234289	-0.234289	-0.234289	-0.234289	-0.234289	-0.234289	1.49808	-0.234289	0.463648	-0.234289	-0.234289	-0.234289	0.607874	-0.234289	-0.234289	-0.234289	1.16299	-0.234289	-0.234289	-0.234289	-0.234289	-0.234289	-0.234289	-0.234289	-0.234289	-0.234289	-0.234289	0.655039	0.742372	0.810691	-0.234289	-0.234289	-0.234289	-0.234289	-0.234289	-0.234289	-0.234289	-0.234289	-0.234289	-0.234289	-0.234289
281.238	282.245	-0.165415	-0.165415	0.815218	0.770851	-0.165415	-0.165415	0.870702	-0.165415	-0.165415	-0.165415	-0.165415	-0.165415	0.878308	-0.165415	0.553778	0.532743	-0.165415	0.853481	-0.165415	0.663666	-0.165415	-0.165415	-0.165415	-0.165415	-0.165415	-0.165415	-0.165415	-0.165415	0.843253	-0.165415	-0.165415	-0.165415	-0.165415	-0.165415	-0.165415	-0.165415	-0.165415	-0.165415	-0.165415	-0.165415	-0.165415	-0.165415	-0.165415	-0.165415	-0.165415	-0.165415	-0.165415	-0.165415
305.245	282.256	-0.551918	0.139445	0.183945	0.0322046	-0.143661	-0.447141	0.519291	-0.0126082	-0.481229	0.0291627	-0.123257	-0.35858	0.471461	0.819529	0.202728	0.538585	-0.725745	0.311975	0.190815	0.52368	-0.099726	-0.643376	-0.320877	0.590907	-0.314489	0.109924	-0.371512	0.0436832	0.606444	-0.612533	-0.0239618	0.177897	-0.257045	0.0845283	0.400914	0.393572	0.342856	-0.142317	0.0564756	-0.527768	-0.0395629	-0.0452017	-0.141002	0.230561	0.0196256	0.281299	-0.572324	-0.0893849
281.258	282.266	-0.186474	-0.186474	0.81172	-0.186474	-0.186474	-0.186474	0.918164	-0.186474	-0.186474	-0.186474	-0.186474	-0.186474	0.915204	1.55413	-0.186474	0.543943	-0.186474	0.899349	-0.186474	0.715616	-0.186474	-0.186474	-0.186474	-0.186474	-0.186474	-0.186474	-0.186474	-0.186474	-0.186474	-0.186474	-0.186474	-0.186474	-0.186474	-0.186474	0.775779	-0.186474	-0.186474	-0.186474	-0.186474	-0.186474	-0.186474	-0.186474	-0.186474	-0.186474	-0.186474	0.511529	-0.186474	-0.186474
285.1	284.093	-0.201761	1.04473	-0.201761	0.806996	-0.201761	-0.201761	-0.201761	-0.201761	0.735972	-0.201761	-0.201761	-0.201761	-0.201761	0.543378	-0.201761	-0.201761	-0.201761	0.496316	0.910654	-0.201761	-0.201761	-0.201761	-0.201761	-0.201761	0.513821	-0.201761	0.522078	-0.201761	0.852325	-0.201761	-0.201761	-0.201761	0.724349	-0.201761	-0.201761	0.718066	-0.201761	-0.201761	-0.201761	-0.201761	-0.201761	-0.201761	-0.201761	-0.201761	-0.201761	-0.201761	-0.201761	-0.201761
285.243	284.235	-0.389958	-0.389958	-0.389958	-0.389958	-0.389958	0.332438	-0.389958	-0.389958	0.437502	-0.389958	-0.389958	0.313417	0.51211	0.320247	-0.389958	-0.389958	-0.389958	0.362571	0.33962	0.470735	0.521523	-0.389958	0.319104	0.617375	0.352477	0.33666	0.432351	0.369662	-0.389958	-0.389958	-0.389958	-0.389958	0.389362	0.308041	-0.389958	0.36601	-0.389958	-0.389958	0.408744	0.393959	0.387511	0.310105	0.342076	-0.389958	0.414028	-0.389958	0.391329	-0.389958
308.126	285.137	-0.328919	-0.328919	-0.328919	0.591435	0.412721	0.730112	-0.328919	-0.328919	0.834347	0.616279	-0.328919	-0.328919	-0.328919	-0.328919	-0.328919	0.761818	-0.328919	-0.328919	0.842395	-0.328919	-0.328919	0.842384	-0.328919	-0.328919	-0.328919	-0.328919	-0.328919	0.518998	-0.328919	-0.328919	-0.328919	-0.328919	-0.328919	0.618547	-0.328919	-0.328919	1.09387	0.700325	0.369041	-0.328919	-0.328919	-0.328919	-0.328919	1.02933	-0.328919	0.693515	-0.328919	0.528129
286.201	285.194	-0.390773	-0.390773	0.440536	0.421751	-0.390773	0.31205	0.526789	0.35415	-0.390773	0.355825	0.321088	-0.390773	-0.390773	0.756457	-0.390773	0.423961	-0.390773	-0.390773	-0.390773	0.478745	0.498934	-0.390773	-0.390773	-0.390773	-0.390773	0.362605	0.313467	-0.390773	0.323661	0.570282	0.418467	0.497388	-0.390773	0.495444	0.532421	0.427972	-0.390773	0.339093	-0.390773	-0.390773	-0.390773	-0.390773	-0.390773	-0.390773	-0.390773	-0.390773	0.334839	-0.390773
286.772	285.764	-0.242914	0.461929	-0.242914	-0.242914	-0.242914	-0.242914	-0.242914	-0.242914	0.61029	-0.242914	-0.242914	-0.242914	-0.242914	-0.242914	-0.242914	-0.242914	0.512465	-0.242914	0.491062	-0.242914	-0.242914	0.504862	-0.242914	-0.242914	-0.242914	-0.242914	-0.242914	0.52434	-0.242914	-0.242914	0.455061	0.460675	-0.242914	-0.242914	-0.242914	0.5704	0.472695	-0.242914	-0.242914	-0.242914	-0.242914	0.599136	0.496013	0.50221	-0.242914	0.607596	-0.242914	0.494016
287.1	286.093	-0.247158	-0.247158	-0.247158	-0.247158	-0.247158	0.547244	0.620716	-0.247158	0.713156	0.628053	-0.247158	-0.247158	-0.247158	-0.247158	-0.247158	-0.247158	-0.247158	0.531167	0.548102	-0.247158	-0.247158	-0.247158	0.593691	-0.247158	-0.247158	-0.247158	-0.247158	-0.247158	-0.247158	0.693726	-0.247158	-0.247158	-0.247158	-0.247158	-0.247158	-0.247158	0.605121	0.952381	0.803803	-0.247158	-0.247158	-0.247158	-0.247158	-0.247158	-0.247158	0.6415	-0.247158	-0.247158
287.237	286.23	-0.432474	-0.432474	-0.432474	-0.432474	-0.432474	-0.432474	0.479244	-0.432474	-0.432474	-0.432474	-0.432474	-0.432474	0.476994	0.745893	0.326997	0.550951	-0.432474	0.35453	-0.432474	0.388135	-0.432474	-0.432474	-0.432474	0.627185	-0.432474	-0.432474	-0.432474	-0.432474	0.297314	0.377081	0.416755	0.38269	-0.432474	0.320602	0.613464	0.364014	0.591638	0.402769	0.472526	-0.432474	0.47562	0.265482	-0.432474	0.533151	0.27845	0.458703	-0.432474	0.315332
312.041	289.052	-0.404428	-0.404428	-0.404428	0.356209	-0.404428	-0.404428	-0.404428	0.299613	-0.404428	-0.404428	-0.404428	-0.404428	-0.404428	-0.404428	-0.404428	0.475188	0.293508	-0.404428	-0.404428	-0.404428	0.555615	-0.404428	0.450635	0.324914	0.299141	-0.404428	-0.404428	0.300054	0.696818	-0.404428	-0.404428	-0.404428	0.473231	0.358309	0.557554	0.419002	0.47021	0.383077	0.40277	0.34379	0.556019	0.517294	0.520184	0.451102	-0.404428	0.639674	-0.404428	-0.404428
292.114	291.107	-0.275576	0.422359	0.485756	0.496894	0.467041	-0.275576	-0.275576	-0.275576	-0.275576	-0.275576	0.612654	-0.275576	-0.275576	0.425744	-0.275576	-0.275576	-0.275576	-0.275576	-0.275576	-0.275576	-0.275576	-0.275576	-0.275576	0.498499	-0.275576	0.509726	-0.275576	-0.275576	0.493914	0.585686	-0.275576	0.554379	-0.275576	0.524698	-0.275576	0.528878	-0.275576	-0.275576	-0.275576	0.439807	0.448378	-0.275576	-0.275576	0.439947	-0.275576	0.449549	0.434513	-0.275576
292.428	291.42	-0.344484	-0.344484	0.395487	0.416711	0.503312	-0.344484	-0.344484	-0.344484	-0.344484	0.415235	-0.344484	0.395473	-0.344484	-0.344484	0.408362	-0.344484	0.375397	-0.344484	0.453007	-0.344484	0.42901	-0.344484	0.39544	-0.344484	0.372503	-0.344484	0.395345	0.424648	-0.344484	0.442686	-0.344484	0.407167	0.427741	0.377034	-0.344484	0.383837	-0.344484	-0.344484	0.361004	-0.344484	-0.344484	-0.344484	0.358403	-0.344484	0.353485	-0.344484	0.404774	-0.344484
292.897	291.89	-0.312288	0.448481	-0.312288	-0.312288	0.475547	-0.312288	-0.312288	-0.312288	-0.312288	-0.312288	0.387004	-0.312288	0.469585	-0.312288	0.452018	0.45905	0.399325	-0.312288	-0.312288	0.415719	0.616966	-0.312288	-0.312288	-0.312288	0.502304	-0.312288	0.501943	0.422665	-0.312288	-0.312288	-0.312288	-0.312288	0.436605	0.407775	-0.312288	0.517816	-0.312288	-0.312288	-0.312288	-0.312288	0.385683	0.515216	-0.312288	-0.312288	-0.312288	0.654331	-0.312288	0.406859
291.045	292.052	-0.277435	0.470379	-0.277435	0.492275	0.443546	0.485369	0.434198	-0.277435	-0.277435	-0.277435	0.653373	-0.277435	-0.277435	-0.277435	0.420507	-0.277435	0.526191	-0.277435	0.450051	0.473021	0.5339	-0.277435	-0.277435	-0.277435	-0.277435	0.570509	-0.277435	-0.277435	-0.277435	-0.277435	-0.277435	0.551726	-0.277435	0.443138	0.483232	-0.277435	0.453424	-0.277435	-0.277435	-0.277435	-0.277435	-0.277435	0.564137	-0.277435	-0.277435	-0.277435	-0.277435	-0.277435
291.046	292.053	-0.273226	-0.273226	0.499449	-0.273226	-0.273226	-0.273226	0.454616	0.545307	-0.273226	-0.273226	-0.273226	-0.273226	0.435233	0.438259	0.518668	0.523861	-0.273226	0.490728	-0.273226	0.481478	-0.273226	-0.273226	-0.273226	0.553812	-0.273226	-0.273226	0.477443	-0.273226	-0.273226	-0.273226	-0.273226	-0.273226	0.458186	0.447429	-0.273226	-0.273226	-0.273226	-0.273226	-0.273226	-0.273226	-0.273226	0.518445	0.528595	0.517011	0.429981	0.424731	-0.273226	-0.273226
291.047	292.054	0.631918	-0.156026	-0.156026	-0.156026	-0.156026	-0.156026	-0.156026	0.704042	-0.156026	-0.156026	-0.156026	-0.156026	-0.156026	-0.156026	-0.156026	0.692404	0.682719	-0.156026	0.592799	-0.156026	-0.156026	-0.156026	-0.156026	-0.156026	-0.156026	0.563818	0.578246	-0.156026	-0.156026	-0.156026	-0.156026	-0.156026	-0.156026	-0.156026	-0.156026	-0.156026	-0.156026	-0.156026	0.541909	-0.156026	0.572173	0.681008	-0.156026	-0.156026	-0.156026	-0.156026	-0.156026	-0.156026
291.054	292.061	-0.265392	0.788989	0.804957	-0.265392	-0.265392	0.432725	-0.265392	-0.265392	-0.265392	-0.265392	0.852016	-0.265392	0.83434	-0.265392	-0.265392	-0.265392	-0.265392	-0.265392	-0.265392	-0.265392	-0.265392	-0.265392	-0.265392	-0.265392	-0.265392	-0.265392	-0.265392	-0.265392	0.761798	0.560915	-0.265392	-0.265392	0.571867	-0.265392	0.856747	-0.265392	-0.265392	0.46628	0.454088	-0.265392	-0.265392	-0.265392	-0.265392	0.806108	-0.265392	0.8013	0.56199	-0.265392
291.057	292.064	-0.494588	0.521124	0.536267	-0.494588	-0.494588	0.404571	-0.494588	0.504891	-0.494588	-0.494588	-0.494588	0.203674	0.548455	-0.494588	-0.494588	-0.494588	0.449108	-0.494588	0.460105	0.55945	0.496923	-0.494588	0.436806	0.545264	-0.494588	0.558512	0.405207	0.472805	-0.494588	-0.494588	-0.494588	0.494128	-0.494588	0.44075	0.596104	0.522698	-0.494588	0.206688	-0.494588	0.225027	0.322419	-0.494588	0.534047	-0.494588	0.393824	0.548448	-0.494588	-0.494588
291.058	292.065	0.661646	-0.223904	-0.223904	-0.223904	-0.223904	-0.223904	-0.223904	-0.223904	-0.223904	0.497057	-0.223904	-0.223904	-0.223904	0.613915	-0.223904	-0.223904	0.59258	-0.223904	-0.223904	-0.223904	-0.223904	0.480929	0.678119	-0.223904	0.474559	-0.223904	0.560078	-0.223904	-0.223904	-0.223904	-0.223904	-0.223904	-0.223904	-0.223904	-0.223904	-0.223904	-0.223904	0.511829	0.601764	-0.223904	0.569305	0.591833	-0.223904	0.699937	-0.223904	-0.223904	-0.223904	0.527005
291.06	292.067	0.755149	-0.232029	-0.232029	-0.232029	-0.232029	0.687108	-0.232029	-0.232029	-0.232029	-0.232029	-0.232029	-0.232029	-0.232029	-0.232029	-0.232029	0.669844	-0.232029	0.513546	0.647744	-0.232029	-0.232029	0.607737	-0.232029	-0.232029	0.466204	-0.232029	-0.232029	-0.232029	-0.232029	-0.232029	-0.232029	-0.232029	0.536107	0.64259	-0.232029	-0.232029	-0.232029	-0.232029	0.56736	0.546151	-0.232029	0.598047	0.545694	-0.232029	-0.232029	-0.232029	0.569753	-0.232029
293.079	292.071	-0.15684	-0.15684	-0.15684	-0.15684	-0.15684	0.623715	-0.15684	-0.15684	-0.15684	0.664822	0.738202	-0.15684	-0.15684	0.634822	-0.15684	-0.15684	-0.15684	-0.15684	-0.15684	-0.15684	-0.15684	-0.15684	0.641842	-0.15684	0.602443	0.625483	-0.15684	-0.15684	-0.15684	-0.15684	-0.15684	-0.15684	-0.15684	-0.15684	-0.15684	-0.15684	-0.15684	-0.15684	-0.15684	-0.15684	-0.15684	-0.15684	-0.15684	0.569883	-0.15684	-0.15684	-0.15684	0.541223
293.079	292.072	0.557494	0.670382	-0.153419	-0.153419	-0.153419	-0.153419	-0.153419	-0.153419	-0.153419	-0.153419	-0.153419	-0.153419	0.62892	-0.153419	-0.153419	-0.153419	0.614861	-0.153419	0.668617	-0.153419	0.678428	-0.153419	-0.153419	0.649201	-0.153419	-0.153419	-0.153419	-0.153419	-0.153419	-0.153419	-0.153419	-0.153419	-0.153419	-0.153419	-0.153419	-0.153419	0.544671	-0.153419	-0.153419	-0.153419	-0.153419	-0.153419	-0.153419	-0.153419	-0.153419	-0.153419	0.575875	0.548294
291.067	292.075	-0.311793	-0.311793	0.772422	-0.311793	-0.311793	-0.311793	0.76948	-0.311793	-0.311793	-0.311793	-0.311793	-0.311793	-0.311793	-0.311793	-0.311793	-0.311793	-0.311793	0.77911	-0.311793	0.773455	0.635838	-0.311793	-0.311793	-0.311793	-0.311793	0.636662	-0.311793	0.600154	0.733001	0.460542	0.643721	0.697775	-0.311793	-0.311793	0.76736	-0.311793	0.766742	-0.311793	-0.311793	-0.311793	-0.311793	-0.311793	-0.311793	0.673606	0.504026	-0.311793	0.387069	-0.311793
291.068	292.075	-0.629221	0.600934	0.593424	0.587395	0.518966	0.328588	0.573661	0.381776	-0.629221	-0.629221	0.599222	-0.629221	0.600154	-0.629221	0.49807	-0.629221	0.372444	-0.629221	0.400282	-0.629221	-0.629221	-0.629221	-0.629221	-0.629221	-0.629221	0.473455	0.311487	-0.629221	-0.629221	-0.629221	-0.629221	-0.629221	0.342344	0.27831	0.570736	0.542087	0.594664	0.0695636	-0.629221	0.0993666	0.245012	0.305794	0.432829	0.476485	0.336877	0.487648	0.225539	0.245416
291.069	292.076	0.433902	0.693405	-0.580934	-0.580934	0.610795	-0.580934	-0.580934	-0.580934	0.117792	-0.580934	-0.580934	-0.580934	0.69931	0.685449	0.618634	0.532203	0.46462	0.686215	-0.580934	0.688797	0.546457	-0.580934	0.457941	0.774534	0.300399	0.556934	-0.580934	-0.580934	0.615199	0.375075	0.545396	0.586179	0.442226	0.408978	-0.580934	0.671218	-0.580934	-0.580934	0.398907	-0.580934	-0.580934	0.442334	-0.580934	-0.580934	-0.580934	0.589516	-0.580934	-0.580934
291.069	292.077	-0.213132	-0.213132	-0.213132	0.883373	-0.213132	0.605581	-0.213132	-0.213132	-0.213132	-0.213132	0.885177	0.499842	-0.213132	-0.213132	-0.213132	0.707629	-0.213132	-0.213132	0.717285	-0.213132	-0.213132	-0.213132	0.648469	-0.213132	-0.213132	-0.213132	-0.213132	0.699738	-0.213132	-0.213132	-0.213132	-0.213132	-0.213132	-0.213132	-0.213132	-0.213132	-0.213132	-0.213132	-0.213132	-0.213132	-0.213132	-0.213132	0.742718	-0.213132	0.659874	-0.213132	-0.213132	0.563614
291.07	292.077	0.724492	-0.235455	-0.235455	0.946425	-0.235455	-0.235455	-0.235455	-0.235455	0.463318	0.585661	-0.235455	-0.235455	-0.235455	-0.235455	-0.235455	-0.235455	0.75138	-0.235455	-0.235455	-0.235455	0.833385	0.574655	-0.235455	-0.235455	0.600929	-0.235455	0.713936	-0.235455	-0.235455	-0.235455	-0.235455	-0.235455	-0.235455	-0.235455	-0.235455	-0.235455	-0.235455	0.543339	0.664542	-0.235455	0.658631	-0.235455	-0.235455	-0.235455	-0.235455	-0.235455	0.651127	-0.235455
291.073	292.08	0.655119	-0.3052	0.970565	1.00141	-0.3052	-0.3052	-0.3052	-0.3052	0.60451	-0.3052	-0.3052	-0.3052	-0.3052	-0.3052	0.684654	-0.3052	0.663017	1.04804	-0.3052	-0.3052	-0.3052	-0.3052	-0.3052	1.21608	-0.3052	-0.3052	-0.3052	-0.3052	0.799248	-0.3052	0.739509	-0.3052	-0.3052	-0.3052	-0.3052	-0.3052	0.979973	-0.3052	0.393281	0.651982	-0.3052	-0.3052	-0.3052	-0.3052	0.579829	-0.3052	-0.3052	-0.3052
291.081	292.088	-0.3427	-0.3427	-0.3427	1.12609	-0.3427	-0.3427	0.899341	-0.3427	-0.3427	-0.3427	0.986997	-0.3427	1.12752	1.64661	-0.3427	0.586839	-0.3427	1.09067	-0.3427	0.978833	-0.3427	-0.3427	-0.3427	1.50695	-0.3427	-0.3427	-0.3427	-0.3427	-0.3427	-0.3427	-0.3427	-0.3427	-0.3427	0.356256	-0.3427	0.950896	-0.3427	-0.3427	-0.3427	-0.3427	-0.3427	-0.3427	0.69255	0.730341	-0.3427	-0.3427	-0.3427	-0.3427
293.097	292.09	-0.310088	-0.310088	-0.310088	-0.310088	0.548573	-0.310088	-0.310088	-0.310088	-0.310088	-0.310088	-0.310088	0.435407	-0.310088	-0.310088	0.496546	-0.310088	0.442535	-0.310088	-0.310088	-0.310088	0.530262	-0.310088	0.499482	-0.310088	0.45453	-0.310088	-0.310088	0.448312	-0.310088	0.519457	-0.310088	-0.310088	0.505494	0.424579	-0.310088	0.486601	-0.310088	0.433847	0.388882	0.413203	-0.310088	0.416987	0.475331	-0.310088	0.453692	0.439755	0.489156	-0.310088
293.098	292.091	-0.0190013	0.0266869	0.0480755	0.0486365	0.0887826	0.0145274	-0.0348211	-0.00295481	-0.048193	-0.00872545	0.180715	-0.0187679	0.0541925	-0.0336054	0.0389151	-0.00900178	-0.012268	-0.0720889	0.0569275	0.036606	0.0674141	-0.0774134	0.0382247	0.0515851	-0.0053574	0.00336368	0.0354162	-0.00836035	-0.0489336	0.055356	0.0391563	0.0680734	0.0436954	-0.029509	-0.0413181	0.0262391	-0.0915802	-0.0200686	-0.0636784	-0.0404941	-0.15203	-0.0374787	0.017786	-0.0671218	-0.00548493	-0.0142888	0.0296808	-0.0536947
291.084	292.092	0.640653	1.08879	-0.354713	-0.354713	0.976367	-0.354713	-0.354713	0.751644	-0.354713	0.344228	-0.354713	-0.354713	-0.354713	-0.354713	-0.354713	-0.354713	-0.354713	-0.354713	0.775658	-0.354713	-0.354713	-0.354713	-0.354713	-0.354713	-0.354713	-0.354713	-0.354713	-0.354713	1.00026	0.62379	0.886293	-0.354713	-0.354713	-0.354713	-0.354713	-0.354713	1.07254	-0.354713	-0.354713	-0.354713	0.598754	0.68942	-0.354713	-0.354713	0.720885	-0.354713	-0.354713	0.597484
291.095	292.103	-0.223585	-0.223585	1.02907	-0.223585	-0.223585	-0.223585	-0.223585	0.909296	0.818491	-0.223585	1.05787	-0.223585	-0.223585	-0.223585	-0.223585	-0.223585	0.847402	-0.223585	-0.223585	-0.223585	-0.223585	0.865682	-0.223585	1.22522	-0.223585	-0.223585	-0.223585	-0.223585	-0.223585	0.474621	-0.223585	-0.223585	-0.223585	0.870907	-0.223585	-0.223585	-0.223585	0.844849	-0.223585	-0.223585	-0.223585	-0.223585	-0.223585	-0.223585	-0.223585	-0.223585	-0.223585	-0.223585
291.098	292.105	-0.357946	-0.357946	-0.357946	-0.357946	-0.357946	0.510498	0.718923	0.581444	-0.357946	-0.357946	-0.357946	0.42496	-0.357946	-0.357946	0.664749	-0.357946	-0.357946	-0.357946	0.59223	-0.357946	-0.357946	0.351821	0.522388	-0.357946	0.444805	-0.357946	-0.357946	0.550877	-0.357946	-0.357946	-0.357946	-0.357946	-0.357946	0.485208	-0.357946	-0.357946	-0.357946	0.340888	0.469936	0.341158	0.480241	0.538942	0.578415	-0.357946	0.548419	-0.357946	0.405676	0.449631
291.098	292.106	0.688544	-0.305687	-0.305687	-0.305687	-0.305687	-0.305687	-0.305687	0.772002	0.393041	0.512477	-0.305687	-0.305687	-0.305687	-0.305687	-0.305687	0.774143	0.7437	-0.305687	-0.305687	-0.305687	0.794532	-0.305687	0.699332	-0.305687	-0.305687	-0.305687	0.668545	-0.305687	-0.305687	0.615104	-0.305687	-0.305687	0.699251	-0.305687	0.941543	-0.305687	0.939767	-0.305687	-0.305687	-0.305687	-0.305687	-0.305687	-0.305687	0.855009	-0.305687	-0.305687	0.602053	-0.305687
291.1	292.107	-0.433165	0.811274	0.760997	-0.433165	-0.433165	-0.433165	0.758047	-0.433165	-0.433165	-0.433165	0.787185	0.293891	0.786954	-0.433165	-0.433165	-0.433165	-0.433165	-0.433165	-0.433165	0.787192	0.618172	-0.433165	-0.433165	0.851274	-0.433165	-0.433165	0.500461	-0.433165	0.717542	0.44421	0.633428	-0.433165	0.506829	-0.433165	0.772894	0.736551	-0.433165	0.265611	-0.433165	-0.433165	-0.433165	-0.433165	0.617047	0.673417	-0.433165	-0.433165	-0.433165	-0.433165
291.1	292.108	-0.437597	0.740182	-0.437597	0.75063	0.663561	-0.437597	-0.437597	0.435722	-0.437597	0.261207	-0.437597	-0.437597	-0.437597	0.744439	0.651272	-0.437597	-0.437597	0.758323	-0.437597	-0.437597	-0.437597	-0.437597	-0.437597	0.811	-0.437597	0.606286	-0.437597	0.532331	0.669156	-0.437597	0.618183	0.628911	0.441356	-0.437597	-0.437597	-0.437597	0.720932	-0.437597	-0.437597	-0.437597	-0.437597	0.475369	0.544176	0.630926	-0.437597	0.637542	0.3688	-0.437597
293.117	292.11	-0.143062	-0.143062	-0.143062	0.640486	-0.143062	-0.143062	-0.143062	0.592041	-0.143062	-0.143062	-0.143062	-0.143062	-0.143062	-0.143062	-0.143062	-0.143062	-0.143062	-0.143062	0.712157	0.644683	0.752679	-0.143062	-0.143062	0.623674	-0.143062	-0.143062	0.67676	-0.143062	-0.143062	-0.143062	0.668079	-0.143062	-0.143062	-0.143062	-0.143062	-0.143062	-0.143062	-0.143062	0.554979	-0.143062	-0.143062	-0.143062	-0.143062	-0.143062	-0.143062	-0.143062	-0.143062	-0.143062
293.117	292.11	-0.172115	-0.172115	-0.172115	-0.172115	-0.172115	0.52595	-0.172115	-0.172115	0.776188	0.589129	-0.172115	-0.172115	0.652301	-0.172115	-0.172115	-0.172115	-0.172115	-0.172115	-0.172115	0.663626	-0.172115	-0.172115	-0.172115	-0.172115	0.642968	-0.172115	-0.172115	-0.172115	-0.172115	0.958452	-0.172115	-0.172115	-0.172115	-0.172115	-0.172115	-0.172115	-0.172115	0.919296	-0.172115	-0.172115	0.538555	-0.172115	-0.172115	-0.172115	-0.172115	-0.172115	-0.172115	-0.172115
293.119	292.112	-0.132589	0.590303	0.588981	-0.132589	0.613857	0.625213	-0.132589	-0.132589	-0.132589	-0.132589	-0.132589	-0.132589	0.618378	-0.132589	0.631553	-0.132589	-0.132589	-0.132589	-0.132589	-0.132589	0.610256	-0.132589	-0.132589	0.59206	-0.132589	-0.132589	-0.132589	-0.132589	-0.132589	-0.132589	-0.132589	-0.132589	-0.132589	-0.132589	-0.132589	-0.132589	-0.132589	-0.132589	-0.132589	-0.132589	-0.132589	-0.132589	-0.132589	-0.132589	-0.132589	0.565543	-0.132589	-0.132589
291.108	292.115	0.815338	0.563403	-0.209155	-0.209155	-0.209155	0.717707	-0.209155	-0.209155	-0.209155	-0.209155	-0.209155	0.680309	-0.209155	-0.209155	-0.209155	-0.209155	-0.209155	-0.209155	-0.209155	-0.209155	-0.209155	0.709978	0.624551	-0.209155	0.626223	-0.209155	-0.209155	-0.209155	-0.209155	-0.209155	-0.209155	-0.209155	-0.209155	-0.209155	-0.209155	-0.209155	-0.209155	0.707162	-0.209155	0.702614	0.686943	-0.209155	-0.209155	-0.209155	-0.209155	-0.209155	0.624746	0.488919
291.109	292.116	0.714906	-0.265672	-0.265672	-0.265672	-0.265672	0.682379	-0.265672	-0.265672	-0.265672	0.62059	-0.265672	-0.265672	-0.265672	-0.265672	-0.265672	0.742104	0.766961	-0.265672	-0.265672	-0.265672	-0.265672	-0.265672	0.651056	-0.265672	-0.265672	-0.265672	-0.265672	-0.265672	0.432321	-0.265672	-0.265672	-0.265672	0.719689	0.746709	-0.265672	-0.265672	-0.265672	-0.265672	0.717056	-0.265672	0.656264	0.744903	-0.265672	-0.265672	-0.265672	-0.265672	0.69626	-0.265672
291.11	292.118	-0.22284	-0.22284	-0.22284	-0.22284	-0.22284	-0.22284	0.781913	0.710474	-0.22284	-0.22284	0.841561	0.475563	-0.22284	-0.22284	-0.22284	-0.22284	-0.22284	-0.22284	0.728826	-0.22284	-0.22284	0.556162	-0.22284	-0.22284	-0.22284	-0.22284	0.61227	0.689529	-0.22284	-0.22284	-0.22284	-0.22284	-0.22284	-0.22284	-0.22284	-0.22284	-0.22284	0.494346	-0.22284	-0.22284	0.5426	-0.22284	-0.22284	-0.22284	0.642811	-0.22284	-0.22284	0.608234
291.111	292.118	-0.474297	0.587422	-0.474297	0.558239	0.518994	-0.474297	-0.474297	0.506664	-0.474297	0.224034	0.600836	-0.474297	0.594455	0.471821	-0.474297	0.53422	0.439971	0.593889	0.505448	-0.474297	0.537148	-0.474297	0.448827	-0.474297	-0.474297	-0.474297	0.359837	0.455729	-0.474297	-0.474297	0.485752	-0.474297	0.418332	0.426305	-0.474297	0.516762	0.518948	-0.474297	0.349263	-0.474297	0.315088	0.381277	0.508167	-0.474297	-0.474297	-0.474297	-0.474297	-0.474297
291.112	292.119	-0.500457	-0.500457	0.595449	-0.500457	0.562942	-0.500457	0.585046	-0.500457	-0.500457	0.197628	-0.500457	-0.500457	0.611175	0.543513	0.597346	0.572429	-0.500457	-0.500457	-0.500457	0.617583	0.578611	-0.500457	0.410889	0.59552	-0.500457	0.600385	-0.500457	-0.500457	-0.500457	0.35244	-0.500457	0.552068	0.428159	-0.500457	0.624078	0.579081	0.636995	-0.500457	-0.500457	-0.500457	-0.500457	-0.500457	0.52761	0.570497	0.48917	0.587251	-0.500457	-0.500457
291.113	292.12	-0.387051	-0.387051	0.72288	0.724493	-0.387051	-0.387051	-0.387051	-0.387051	-0.387051	-0.387051	-0.387051	-0.387051	-0.387051	-0.387051	0.702196	-0.387051	-0.387051	0.7521	-0.387051	0.730472	-0.387051	-0.387051	-0.387051	0.716992	-0.387051	-0.387051	0.432783	-0.387051	0.6328	0.485094	0.672195	0.663105	-0.387051	-0.387051	0.737399	0.676912	-0.387051	-0.387051	-0.387051	0.310992	-0.387051	-0.387051	-0.387051	0.724038	0.516337	0.717252	0.417585	-0.387051
291.114	292.121	-0.160406	0.92334	0.874778	-0.160406	-0.160406	-0.160406	-0.160406	-0.160406	-0.160406	-0.160406	-0.160406	-0.160406	-0.160406	-0.160406	-0.160406	-0.160406	-0.160406	-0.160406	0.617964	-0.160406	-0.160406	-0.160406	-0.160406	-0.160406	-0.160406	-0.160406	-0.160406	0.822843	-0.160406	-0.160406	-0.160406	0.853041	-0.160406	-0.160406	-0.160406	-0.160406	-0.160406	-0.160406	-0.160406	-0.160406	-0.160406	0.645363	-0.160406	-0.160406	0.602321	-0.160406	0.537674	0.699335
291.121	292.129	0.611062	-0.215444	0.483377	-0.215444	-0.215444	-0.215444	-0.215444	0.624643	-0.215444	-0.215444	0.646837	-0.215444	-0.215444	-0.215444	-0.215444	0.588696	0.527978	0.499712	0.557137	-0.215444	-0.215444	-0.215444	-0.215444	0.594658	-0.215444	0.595685	0.54148	-0.215444	-0.215444	-0.215444	-0.215444	-0.215444	-0.215444	-0.215444	0.487888	0.4825	-0.215444	-0.215444	-0.215444	-0.215444	-0.215444	-0.215444	0.514348	-0.215444	-0.215444	-0.215444	-0.215444	-0.215444
291.122	292.129	-0.183657	-0.183657	-0.183657	-0.183657	-0.183657	-0.183657	-0.183657	-0.183657	-0.183657	-0.183657	0.645197	-0.183657	-0.183657	0.545324	0.540974	-0.183657	0.615734	-0.183657	0.522714	-0.183657	0.574987	-0.183657	-0.183657	0.604478	-0.183657	-0.183657	-0.183657	0.660101	-0.183657	-0.183657	-0.183657	-0.183657	-0.183657	0.587528	-0.183657	-0.183657	-0.183657	-0.183657	0.541422	-0.183657	-0.183657	-0.183657	0.626193	-0.183657	-0.183657	0.51433	-0.183657	-0.183657
291.123	292.131	0.483052	0.560808	0.495881	0.498344	-0.214892	-0.214892	-0.214892	-0.214892	-0.214892	-0.214892	-0.214892	-0.214892	-0.214892	-0.214892	-0.214892	-0.214892	-0.214892	0.518001	-0.214892	-0.214892	0.643866	-0.214892	-0.214892	-0.214892	-0.214892	0.611314	-0.214892	-0.214892	-0.214892	-0.214892	-0.214892	0.516148	-0.214892	-0.214892	0.562538	-0.214892	-0.214892	-0.214892	-0.214892	-0.214892	-0.214892	0.570781	-0.214892	0.557731	-0.214892	0.607574	-0.214892	0.572409
294.095	293.088	-0.0111415	0.0169825	0.0475303	0.0526397	0.107907	0.00914801	-0.0401187	-0.00941451	-0.0568379	-0.0225898	0.191248	-0.0257337	0.0574797	-0.0316548	0.0373096	-0.0188995	-0.0212241	-0.0720314	0.0653728	0.0372013	0.0742504	-0.0818756	0.0527091	0.0558542	-0.00220675	0.0130453	0.035319	-0.00570094	-0.0476225	0.0457469	0.0406992	0.0678357	0.045893	-0.0259274	-0.0365371	0.0282246	-0.0979081	-0.0285061	-0.0732797	-0.0326	-0.152968	-0.0381706	0.0185739	-0.0695589	0.0062694	-0.0188074	0.0183984	-0.0510139
294.104	293.097	-0.663252	0.157645	-0.663252	0.177339	0.221217	0.137985	0.102471	0.123933	0.0793016	0.109699	0.319272	0.129739	0.187451	0.110877	0.194685	0.0938464	0.136395	-0.663252	0.200157	0.188064	0.219837	0.0357103	0.196072	0.18327	0.153246	0.147915	0.169354	0.130911	0.0953903	-0.663252	0.180904	0.214586	0.197588	-0.663252	0.100694	0.184656	0.0474466	0.119222	-0.663252	0.0963295	-0.663252	0.0924636	0.169103	0.0807205	-0.663252	-0.663252	0.170468	0.0868193
294.107	293.1	-0.176626	0.661882	-0.176626	-0.176626	-0.176626	0.637365	-0.176626	-0.176626	-0.176626	-0.176626	-0.176626	0.603662	0.694263	-0.176626	-0.176626	-0.176626	0.640275	-0.176626	-0.176626	-0.176626	-0.176626	0.521827	-0.176626	-0.176626	-0.176626	-0.176626	-0.176626	-0.176626	0.574907	-0.176626	-0.176626	0.693348	-0.176626	-0.176626	-0.176626	-0.176626	-0.176626	-0.176626	0.63545	-0.176626	-0.176626	-0.176626	0.636667	-0.176626	0.588771	-0.176626	-0.176626	-0.176626
316.112	293.123	0.198741	-0.696657	-0.696657	-0.696657	-0.696657	0.293389	0.331242	-0.696657	0.188441	0.317266	-0.696657	0.140317	-0.696657	0.215844	-0.696657	0.160259	-0.696657	0.00144126	0.198898	0.211013	0.148592	-0.696657	0.334076	0.171053	0.0426528	0.110686	-0.696657	0.12285	0.129807	0.498809	0.0129676	0.178698	0.335935	0.226785	0.253082	-0.696657	0.373834	0.705931	0.271761	0.271236	0.0684522	0.149422	0.234654	0.0865134	0.266237	0.268718	0.0826277	0.173411
295.101	294.094	0.593618	-0.242335	-0.242335	-0.242335	-0.242335	-0.242335	0.593371	-0.242335	-0.242335	0.589325	-0.242335	-0.242335	-0.242335	0.592573	-0.242335	-0.242335	-0.242335	0.54154	-0.242335	-0.242335	-0.242335	0.547591	-0.242335	-0.242335	0.622322	0.607169	-0.242335	-0.242335	0.561523	-0.242335	-0.242335	-0.242335	-0.242335	0.596088	0.589641	-0.242335	0.526013	-0.242335	0.552759	-0.242335	0.456599	-0.242335	-0.242335	-0.242335	-0.242335	-0.242335	-0.242335	-0.242335
295.105	294.098	-0.0243789	0.016339	0.0484797	0.0388381	0.0801011	0.00932424	-0.0482563	-0.0100806	-0.0643862	-0.00462973	0.180909	-0.00124441	0.0577071	-0.0429809	0.0350421	-0.0130933	-0.0174733	-0.0718874	0.0642389	0.0410479	0.0661794	-0.0886092	0.0332144	0.0525307	0.00290317	-0.0103277	0.0529684	0.00711836	-0.0328143	0.0720381	0.0452541	0.064893	0.0641952	-0.0435319	-0.0501333	0.0465311	-0.103401	-0.0227924	-0.0770795	-0.0388801	-0.152141	-0.0174014	0.0229384	-0.0773634	0.00505123	-0.00320918	0.0298719	-0.052494
295.227	294.22	-0.601532	-0.601532	-0.601532	-0.601532	-0.601532	-0.601532	0.0964483	0.310627	0.37486	0.272254	0.251214	-0.601532	0.228251	0.170892	0.341051	0.393271	-0.601532	0.17078	-0.601532	0.523161	0.515211	-0.601532	0.215284	0.17872	-0.601532	0.441112	0.208833	0.188423	0.368516	0.469616	0.376426	0.3448	0.423777	0.17229	0.150905	-0.601532	0.491718	0.49352	0.260775	0.306206	-0.601532	0.132663	-0.601532	0.286396	-0.601532	-0.601532	-0.601532	0.39956
317.245	294.256	-0.543344	-0.543344	-0.543344	-0.543344	-0.543344	0.167972	0.211939	0.164863	-0.543344	0.154674	-0.543344	-0.543344	-0.543344	0.769497	-0.543344	0.578002	-0.543344	0.272282	0.385154	0.579344	-0.543344	-0.543344	-0.543344	0.337418	-0.543344	-0.543344	-0.543344	-0.543344	0.730334	0.401745	0.503537	0.419506	0.314849	0.173557	0.71393	0.186058	0.51328	0.411352	0.314912	-0.543344	0.391714	-0.543344	-0.543344	0.563292	0.265377	0.503032	0.192857	0.596957
297.243	296.235	-0.923841	-0.100968	-0.187913	-0.029785	-0.184293	-0.0454686	0.0557173	0.19241	0.141879	-0.194119	-0.00901861	-0.225735	0.186639	0.04499	0.305399	0.240943	-0.923841	0.0235461	-0.133976	0.293987	0.346238	-0.923841	0.132084	-0.0649922	-0.183992	0.202599	-0.0497665	0.28075	0.273236	0.236772	0.296978	0.223997	0.388195	0.125879	0.116724	-0.0611766	0.158296	0.282447	0.144394	0.262287	-0.0618136	-0.0121399	0.0188536	0.0703035	-0.144912	-0.923841	-0.132347	0.277612
297.279	296.272	-0.505964	-0.505964	0.265247	-0.505964	-0.505964	-0.505964	-0.505964	-0.505964	-0.505964	-0.505964	-0.505964	-0.505964	0.405215	0.720494	0.324835	-0.505964	-0.505964	0.460597	0.256988	0.404357	-0.505964	-0.505964	0.191973	0.39729	-0.505964	0.245254	-0.505964	-0.505964	0.565293	0.383617	0.28161	0.346748	0.348552	0.249401	0.462243	0.401793	0.418061	0.210951	0.434991	-0.505964	0.215941	0.23552	0.26222	0.286654	0.397508	0.550091	-0.505964	0.483678
299.139	298.132	-0.901051	0.0530156	-0.0927164	0.0870454	-0.0104187	0.20075	0.0889908	-0.0958257	0.313911	0.0615099	0.134062	-0.193535	-0.126927	0.34671	-0.013005	0.298655	0.0362305	0.263093	-0.0491096	0.00317369	-0.0170646	0.20997	-0.0249464	0.0963315	-0.203062	0.0969259	-0.0904213	-0.0155515	0.154025	-0.0921226	0.0430553	0.244265	-0.106906	0.0572815	0.0794689	-0.0771928	0.323699	0.124783	0.145793	-0.0894161	-0.901051	0.130826	0.182152	0.0906215	-0.0823201	-0.901051	-0.067123	0.000274081
337.105	298.142	-0.177538	-0.177538	-0.177538	-0.177538	-0.177538	-0.177538	-0.177538	-0.177538	-0.177538	-0.177538	-0.177538	-0.177538	-0.177538	-0.177538	-0.177538	-0.177538	-0.177538	-0.177538	-0.177538	-0.177538	-0.177538	-0.177538	-0.177538	-0.177538	-0.177538	-0.177538	-0.177538	-0.177538	1.28006	-0.177538	-0.177538	-0.177538	-0.177538	0.916952	-0.177538	-0.177538	-0.177538	-0.177538	-0.177538	1.52789	-0.177538	-0.177538	0.859005	1.19481	-0.177538	0.520694	-0.177538	1.33472
299.258	298.251	-0.429115	-0.213657	-0.359455	-0.100432	-0.249152	-0.156945	0.0925037	0.0166328	0.0337636	-0.134496	-0.0626842	-0.00234916	0.0669332	0.038731	0.160114	0.178835	-0.138759	0.00813649	0.00284768	0.270374	0.214542	-0.383752	0.136166	-0.0688327	-0.273478	0.203403	0.101928	0.0776831	0.187554	0.368501	0.287414	0.0696552	0.376031	-0.00836335	-0.0591711	-0.0515293	0.00779882	0.18005	-0.0534925	0.216794	-0.164854	-0.0634437	-0.0758736	-0.128211	-0.0265893	-0.405599	-0.314154	0.260275
300.988	299.981	-0.457232	-0.457232	0.257965	-0.457232	-0.457232	-0.457232	-0.457232	-0.457232	-0.457232	0.250676	-0.457232	0.338271	0.379089	-0.457232	0.340287	-0.457232	0.254665	-0.457232	-0.457232	-0.457232	0.448973	-0.457232	0.350654	-0.457232	-0.457232	0.240722	0.283115	0.394924	-0.457232	0.412244	0.244255	-0.457232	0.534089	-0.457232	0.410712	-0.457232	0.394085	0.402857	0.358466	0.359256	0.563337	0.256565	0.290844	0.430369	0.532771	-0.457232	0.393887	0.285601
299.079	300.086	0.70318	-0.139022	-0.139022	-0.139022	-0.139022	-0.139022	-0.139022	-0.139022	-0.139022	0.676651	-0.139022	-0.139022	-0.139022	-0.139022	-0.139022	0.643802	-0.139022	-0.139022	-0.139022	0.662077	-0.139022	-0.139022	-0.139022	-0.139022	-0.139022	-0.139022	-0.139022	-0.139022	-0.139022	-0.139022	-0.139022	-0.139022	-0.139022	-0.139022	-0.139022	-0.139022	-0.139022	0.594369	-0.139022	0.678243	-0.139022	-0.139022	0.577274	0.605352	0.558936	-0.139022	-0.139022	-0.139022
299.08	300.087	0.109436	0.0478587	0.138825	0.20773	0.210866	0.183503	0.13642	0.133986	0.052266	-0.72289	0.255503	0.0885799	0.205672	0.0895065	0.190836	0.225524	0.216497	0.13389	0.164539	0.140891	-0.72289	-0.72289	0.13631	0.12798	0.136373	0.0521748	-0.0249098	0.140975	0.123438	0.106192	0.176296	-0.72289	0.157914	0.182168	0.0957147	0.149754	0.190509	0.178005	0.160102	-0.72289	0.0868823	-0.72289	0.172059	0.158397	-0.72289	-0.72289	0.0724773	0.0673476
299.083	300.09	0.0195457	-0.731765	0.132299	0.149924	0.213392	0.153064	0.130646	0.119962	0.0680497	-0.0331432	-0.731765	0.0147314	-0.731765	0.0946101	0.151827	0.0720152	0.143866	0.165395	0.119111	0.157129	-0.731765	0.0629476	0.0341958	0.183857	0.112384	0.170272	0.047114	0.119536	0.104994	0.149123	0.114691	0.194745	0.0977009	-0.0083177	0.0914637	0.138458	0.0917854	0.0594408	0.106615	0.0293597	0.0185128	0.0366526	-0.731765	0.027847	0.0969331	0.134126	-0.731765	0.112982
301.212	300.204	0.541002	0.628117	0.687748	0.671821	0.488864	-0.399739	0.488334	-0.399739	-0.399739	-0.399739	-0.399739	-0.399739	0.429795	0.670128	0.350876	0.39701	-0.399739	-0.399739	0.30757	0.536476	-0.399739	-0.399739	-0.399739	0.520188	-0.399739	-0.399739	-0.399739	0.353651	0.382057	-0.399739	-0.399739	0.357519	-0.399739	0.298207	0.646063	0.44085	0.378061	-0.399739	-0.399739	-0.399739	-0.399739	-0.399739	-0.399739	0.387824	0.433531	0.397254	-0.399739	-0.399739
340.782	301.819	0.555409	-0.322802	-0.322802	-0.322802	0.383824	-0.322802	0.557473	0.402011	-0.322802	-0.322802	-0.322802	-0.322802	0.424933	-0.322802	-0.322802	0.448035	-0.322802	-0.322802	0.445584	-0.322802	0.46879	0.478076	0.379932	-0.322802	-0.322802	-0.322802	0.375299	0.404067	0.377786	0.398526	-0.322802	0.442316	-0.322802	-0.322802	-0.322802	0.529328	-0.322802	-0.322802	0.445223	-0.322802	-0.322802	-0.322802	-0.322802	0.542815	-0.322802	0.465522	0.446886	-0.322802
302.926	301.918	-0.443928	0.264639	0.313928	0.340734	0.369078	-0.443928	-0.443928	-0.443928	-0.443928	-0.443928	0.448796	0.277146	0.358562	-0.443928	0.561491	-0.443928	0.340572	-0.443928	-0.443928	0.355848	0.557655	0.338416	-0.443928	-0.443928	0.342314	0.254014	-0.443928	0.372914	-0.443928	0.254205	0.349664	0.267135	0.27294	0.355316	-0.443928	0.314832	-0.443928	-0.443928	0.254133	-0.443928	0.328013	0.344178	-0.443928	-0.443928	-0.443928	0.463231	0.347587	0.393324
325.212	302.222	0.348929	0.763339	0.785051	0.659611	0.0120835	-0.696161	0.560381	0.17376	-0.696161	-0.696161	0.00656147	0.0521469	0.50581	0.793215	0.217027	0.358061	-0.696161	0.280921	0.194919	0.559813	-0.696161	-0.696161	-0.696161	0.20338	-0.696161	0.330912	-0.696161	0.164932	0.509276	-0.696161	0.0619918	0.255759	-0.696161	0.24259	0.645942	0.570989	0.406855	-0.696161	0.0545132	-0.696161	0.0323271	0.00186822	-0.696161	0.550379	0.137052	0.174612	-0.696161	0.186596
325.235	302.246	-0.0349924	0.0256183	0.168894	0.0215342	-0.20288	0.0222674	0.0687538	0.0246984	0.231535	-0.0325843	-0.140329	-0.0263656	0.276975	0.225524	-0.046222	0.00893249	-0.0976686	-0.084223	0.0289053	0.168645	0.155566	-0.120181	0.0471967	0.257086	-0.089037	-0.0427719	0.168692	0.116584	-0.00574142	-0.281472	-0.204301	-0.0427648	0.0486643	-0.0216578	0.0942914	0.00741905	-0.155307	-0.154998	-0.0208833	0.00224861	0.063838	-0.142376	-0.0675278	0.0550565	0.0803686	-0.0416126	-0.0610373	-0.115923
302.576	303.583	-0.193345	-0.193345	0.568152	0.508856	-0.193345	-0.193345	-0.193345	-0.193345	-0.193345	-0.193345	0.616631	-0.193345	0.726189	-0.193345	0.669247	0.512018	-0.193345	0.766092	-0.193345	-0.193345	0.504594	-0.193345	-0.193345	-0.193345	-0.193345	-0.193345	-0.193345	-0.193345	0.678287	-0.193345	-0.193345	-0.193345	-0.193345	-0.193345	0.673053	-0.193345	-0.193345	-0.193345	-0.193345	-0.193345	-0.193345	-0.193345	-0.193345	-0.193345	0.585684	-0.193345	-0.193345	-0.193345
302.578	303.586	-0.0980235	0.37959	0.576398	0.577277	0.240377	-0.796035	-0.796035	0.259934	-0.00668379	0.0526946	0.634122	0.0644327	0.775674	0.433234	0.691707	0.336283	-0.796035	0.788021	0.163149	0.431917	0.513126	-0.796035	-0.796035	0.260484	-0.796035	0.379229	-0.796035	-0.796035	0.657585	-0.796035	0.33527	0.694852	-0.0414187	0.000362268	0.695043	0.505408	-0.796035	-0.796035	-0.796035	-0.0467869	-0.796035	0.126963	0.15801	0.558792	0.533123	0.696508	-0.796035	-0.796035
327.015	304.026	-0.500028	-0.500028	0.371746	-0.500028	-0.500028	-0.500028	0.260712	0.422771	0.379816	-0.500028	-0.500028	0.319958	0.385027	-0.500028	-0.500028	0.205229	0.42703	0.29737	-0.500028	0.27035	-0.500028	0.274497	0.236935	-0.500028	-0.500028	0.306002	0.241112	0.200244	0.286028	0.296989	-0.500028	0.27992	-0.500028	0.288721	0.390312	-0.500028	0.294395	0.262545	-0.500028	0.343689	0.427704	0.303035	-0.500028	0.360333	-0.500028	0.19797	0.28228	0.233949
327.227	304.238	0.500971	0.867297	0.767007	0.761639	0.240525	-0.564622	0.387049	-0.564622	-0.564622	-0.564622	-0.564622	0.339621	0.365445	0.777272	0.231149	0.338815	-0.564622	0.31703	0.216411	0.509818	-0.564622	-0.564622	-0.564622	0.30543	-0.564622	0.345301	-0.564622	0.143143	0.48308	-0.564622	0.13356	0.188397	-0.564622	0.358223	0.685703	0.503092	0.16686	-0.564622	0.211275	-0.564622	0.163652	-0.564622	-0.564622	0.210555	-0.564622	0.304932	-0.564622	0.188407
327.23	304.24	-0.655517	-0.655517	0.29768	0.156429	-0.655517	-0.655517	0.64247	0.100776	-0.655517	0.425107	-0.655517	-0.655517	0.486035	0.861344	0.0424207	0.699294	-0.655517	0.192623	0.29872	0.541823	0.289565	-0.655517	-0.655517	0.680343	-0.655517	0.315317	-0.655517	0.1065	0.309346	0.150389	-0.655517	0.110082	-0.655517	0.465841	0.61879	0.289101	0.541935	-0.655517	0.399415	0.063078	0.146489	0.268471	-0.655517	0.487961	0.280506	0.273499	-0.655517	0.221706
304.402	305.409	0.198021	-0.573029	0.194562	0.188218	0.243374	-0.573029	-0.573029	0.159786	-0.573029	-0.573029	0.26941	-0.573029	0.137848	0.296452	0.181812	0.197605	0.215821	0.271092	0.156557	0.154494	-0.573029	0.155556	0.302889	0.124976	0.141262	0.161395	-0.573029	-0.573029	-0.573029	0.290912	-0.573029	0.214701	0.244374	0.261067	0.206811	0.181573	0.17208	0.17073	0.151608	0.130351	0.192858	0.127369	0.219107	0.253442	0.267375	-0.573029	0.274775	0.197987
304.403	305.41	-0.187967	0.513055	-0.187967	-0.187967	-0.187967	-0.187967	0.60381	-0.187967	0.511385	-0.187967	-0.187967	-0.187967	-0.187967	0.639882	-0.187967	-0.187967	0.63206	-0.187967	-0.187967	-0.187967	-0.187967	-0.187967	0.696759	-0.187967	0.511049	-0.187967	-0.187967	0.510286	-0.187967	-0.187967	-0.187967	-0.187967	-0.187967	-0.187967	-0.187967	-0.187967	-0.187967	0.626089	-0.187967	-0.187967	-0.187967	-0.187967	0.637744	-0.187967	0.682489	-0.187967	-0.187967	0.578156
304.404	305.412	0.019577	0.00672165	0.0843414	0.0787651	0.146091	0.083805	0.0996019	0.0337022	-0.0293212	-0.0167701	0.108804	0.0134962	0.0825551	0.129992	-0.741786	-0.0213819	0.0889458	0.132165	0.105363	-0.741786	0.0558807	-0.0358906	0.138426	0.128497	0.0310153	-0.0393272	-0.00484925	-0.0107649	-0.741786	0.135859	0.201261	-0.741786	0.139904	0.0866336	0.0951931	0.0434114	0.105066	0.0764018	0.0155256	0.0441697	0.000211246	-0.0431688	0.0683531	0.115529	0.111345	0.0383439	0.0594621	0.0964735
304.406	305.413	-0.168986	0.668438	0.732304	-0.168986	-0.168986	-0.168986	-0.168986	-0.168986	-0.168986	-0.168986	-0.168986	-0.168986	0.75383	-0.168986	0.833485	-0.168986	0.566164	-0.168986	-0.168986	-0.168986	-0.168986	-0.168986	0.738055	0.740148	-0.168986	-0.168986	-0.168986	0.529161	-0.168986	-0.168986	-0.168986	-0.168986	-0.168986	-0.168986	-0.168986	-0.168986	-0.168986	0.580343	-0.168986	-0.168986	-0.168986	-0.168986	-0.168986	-0.168986	-0.168986	-0.168986	-0.168986	0.617517
307.263	306.256	-0.375128	-0.375128	-0.375128	-0.375128	-0.375128	-0.375128	0.466552	-0.375128	-0.375128	-0.375128	-0.375128	-0.375128	0.56092	0.945461	-0.375128	0.501748	-0.375128	0.37179	-0.375128	0.510139	-0.375128	-0.375128	-0.375128	0.735558	-0.375128	0.354716	-0.375128	-0.375128	0.503095	-0.375128	-0.375128	0.354455	-0.375128	0.361013	0.354987	0.385863	0.558006	-0.375128	-0.375128	-0.375128	1.3265	0.402146	0.322898	0.660677	0.348698	0.407041	-0.375128	0.446456
308.896	307.889	0.647065	0.644616	0.593781	0.587144	0.577611	0.501313	0.521994	0.438734	0.469956	0.404125	0.671942	-0.300995	-0.300995	-0.300995	-0.300995	0.483528	-0.300995	-0.300995	0.4485	0.660687	0.560306	-0.300995	-0.300995	0.397087	0.519737	-0.300995	0.503699	-0.300995	-0.300995	-0.300995	-0.300995	-0.300995	-0.300995	-0.300995	-0.300995	-0.300995	-0.300995	-0.300995	-0.300995	-0.300995	-0.300995	-0.300995	-0.300995	-0.300995	-0.300995	-0.300995	-0.300995	-0.300995
310.311	309.303	-0.231489	-0.231489	0.519291	-0.231489	-0.231489	0.804133	0.659524	1.06047	0.838216	-0.231489	-0.231489	-0.231489	1.18916	-0.231489	-0.231489	-0.231489	-0.231489	-0.231489	-0.231489	-0.231489	-0.231489	-0.231489	-0.231489	1.05477	-0.231489	-0.231489	1.0123	0.956478	-0.231489	-0.231489	-0.231489	-0.231489	-0.231489	-0.231489	-0.231489	-0.231489	-0.231489	-0.231489	-0.231489	-0.231489	0.467254	-0.231489	-0.231489	-0.231489	-0.231489	-0.231489	-0.231489	-0.231489
348.814	309.851	0.113546	0.121505	0.118199	-0.0361862	-0.775476	0.0944802	0.182975	0.082039	0.169202	0.0978658	-0.775476	0.152317	0.0720132	-0.775476	-0.0304096	-0.0737803	0.00899355	0.117392	0.190739	-0.0739896	0.107762	-0.00535373	0.0358819	-0.0760842	0.10138	0.11209	-0.0712718	0.0836979	0.0176565	0.107996	0.0619394	-0.775476	0.0570065	0.0729375	0.0158602	0.129459	0.0507453	0.00472769	0.103537	0.0279002	0.21056	0.119338	0.171281	-0.0773836	0.252721	0.0339663	-0.00250969	0.0352413
310.561	311.568	0.249822	-0.0881362	-1.01215	-0.038899	-0.227148	0.327096	0.0115923	0.284801	0.263713	0.189654	-0.313553	0.333779	-1.01215	0.140184	0.00665562	0.22344	0.373451	0.126249	0.102138	-0.167674	0.229904	0.228476	0.252055	-0.106272	0.422274	0.0663946	0.355989	-1.01215	-1.01215	0.0831731	-1.01215	0.114468	0.141531	0.0709147	0.182758	0.101501	-1.01215	0.0886138	0.360123	0.311655	0.516053	0.329232	0.246835	0.250202	0.418652	0.211129	0.0223827	0.234167
313.205	312.198	-0.630834	0.167685	0.31094	0.165188	-0.630834	-0.630834	0.380356	0.100522	-0.630834	0.121355	0.131844	-0.630834	0.336145	0.53063	0.329727	0.451785	-0.630834	0.158808	0.274027	0.388664	0.212135	-0.630834	-0.630834	0.537953	-0.630834	0.278974	0.119018	0.345169	0.325575	-0.630834	-0.630834	0.233806	0.0671918	0.223616	0.49679	0.397897	0.325526	0.220453	0.347051	-0.630834	0.0951235	0.100192	0.0766885	0.219835	0.321256	0.397224	-0.630834	-0.630834
313.274	312.267	-0.54171	-0.419713	-0.211021	-0.374529	-0.295492	0.0456293	0.170681	0.112011	0.438466	0.147302	0.119888	-0.34484	0.270046	0.190404	0.0659721	0.192607	-0.127268	0.0470644	0.145772	0.403411	0.185304	-0.110225	0.0730972	0.381338	-0.0864005	-0.000412126	0.289501	-0.0577581	0.0440831	-0.194403	-0.0805897	-0.0488198	-0.00114428	-0.0604344	0.00674749	0.064854	-0.0786167	-0.035213	0.0110286	-0.111615	0.0222816	-0.111563	-0.00970927	0.0829626	-0.00339227	0.0211359	-0.140644	-0.0541837
311.732	312.739	0.149098	0.142002	0.0830365	-0.681458	0.128096	-0.681458	0.123075	0.191592	-0.681458	0.202077	0.0329176	0.106162	0.12818	0.0996999	0.108938	0.151408	0.0203038	0.0925364	0.193866	-0.681458	0.127553	0.0695046	0.070939	0.226156	0.0313311	0.0397023	0.0878436	-0.681458	0.0165064	0.129276	0.123826	-0.681458	0.249483	0.112532	0.142593	0.202911	0.132576	0.0264003	0.153808	0.0805438	-0.681458	0.110002	0.0644366	0.111987	0.0708023	0.0806637	0.045982	0.0914162
314.233	313.226	-0.295532	-0.295532	-0.295532	0.402476	-0.295532	0.403597	0.591607	0.624405	-0.295532	0.592162	-0.295532	0.513789	-0.295532	0.554054	0.471374	-0.295532	-0.295532	-0.295532	-0.295532	0.622993	-0.295532	-0.295532	-0.295532	-0.295532	-0.295532	-0.295532	-0.295532	-0.295532	0.422156	-0.295532	-0.295532	0.428973	-0.295532	0.58235	0.70357	0.487534	0.580551	0.416803	0.410114	-0.295532	-0.295532	-0.295532	-0.295532	-0.295532	-0.295532	-0.295532	-0.295532	-0.295532
315.004	313.997	-0.20769	-0.20769	-0.20769	-0.20769	-0.20769	-0.20769	-0.20769	-0.20769	-0.20769	-0.20769	-0.20769	-0.20769	-0.20769	-0.20769	0.871921	-0.20769	-0.20769	-0.20769	-0.20769	-0.20769	0.563196	-0.20769	0.49028	-0.20769	0.664199	-0.20769	-0.20769	-0.20769	-0.20769	-0.20769	0.500138	-0.20769	0.899858	-0.20769	-0.20769	0.544824	-0.20769	-0.20769	-0.20769	-0.20769	0.590105	0.625208	-0.20769	-0.20769	-0.20769	0.936472	0.503152	-0.20769
315.068	314.06	-0.0290805	0.130716	0.132783	0.0300267	0.0350751	0.0808247	0.140627	0.092379	0.0286597	0.0608294	0.0993365	-0.142518	0.00359577	0.0133544	-0.0373917	0.196743	-0.200592	-0.114282	0.0933335	0.164206	0.041893	-0.172585	0.00853534	0.115176	0.0400093	-0.0523501	0.0381228	0.0238556	0.00306621	0.0490228	0.0349995	-0.0106443	0.010025	-0.0252657	0.0644815	0.0542976	-0.0923674	-0.0463342	-0.0342991	-0.106255	-0.182787	-0.00865981	-0.167469	-0.0553863	-0.076225	0.0303939	-0.0687	-0.0900632
337.062	314.073	0.126402	0.0323845	0.0567799	0.101288	0.0683282	0.0696544	0.230281	0.0652014	0.116481	0.113349	-0.0662196	-0.177108	-0.0286691	-0.103952	-0.059247	0.123094	-0.04102	-0.152988	0.0724591	0.112211	0.0899978	-0.274284	0.0882203	0.0756059	0.0810875	-0.0666846	0.0646178	-0.0521034	-0.0365815	-0.0966352	-0.0510121	-0.0124215	0.0399374	0.026453	-0.0756917	0.0275589	-0.222335	-0.0195208	-0.0498128	-0.00651349	-0.0128393	0.0173669	0.00141051	0.0639911	0.00714252	0.0246799	-0.0132343	-0.0344833
315.253	314.246	-0.715134	0.0192295	-0.715134	0.161646	-0.715134	0.166001	-0.715134	0.357859	0.298964	0.0876729	0.0676528	-0.715134	0.397401	0.100986	0.476696	0.434185	-0.715134	0.09284	-0.715134	0.434828	0.448496	-0.715134	0.205005	0.0257585	-0.715134	0.428117	0.0891858	0.495616	0.365736	0.279815	0.466253	0.532286	0.587417	0.206765	0.141659	0.0466736	0.284748	0.506672	0.259763	0.466518	-0.715134	-0.0170168	0.132475	0.218939	-0.715134	-0.715134	-0.715134	0.359787
313.569	314.577	-0.681743	0.159276	-0.681743	0.102164	0.0956511	0.361149	-0.681743	0.076499	0.214135	0.231574	0.361952	-0.681743	0.532931	0.431	0.370279	-0.681743	0.153798	0.518889	-0.681743	0.0397918	0.327647	0.260071	-0.681743	-0.681743	0.262103	0.0236172	0.0979051	0.483772	-0.681743	-0.681743	0.209368	0.501148	-0.681743	0.133713	0.22945	-0.681743	0.462421	0.0650221	-0.681743	0.0162654	0.218325	0.25467	0.0179421	0.302992	0.515162	0.573331	0.289923	-0.681743
316.082	315.075	-0.641296	-0.641296	-0.641296	-0.641296	-0.641296	-0.641296	0.361049	0.431023	0.292338	0.353958	-0.641296	0.0696762	0.20534	0.171494	0.193366	-0.641296	0.225585	0.0575767	0.354203	0.330719	0.363901	-0.641296	0.268929	-0.641296	0.258103	0.171775	0.314712	0.108833	0.184203	0.239291	0.203944	0.239569	0.215534	0.216002	0.179534	-0.641296	-0.641296	0.215774	0.196126	0.161592	-0.641296	0.183767	0.238989	0.200625	0.133811	0.245932	0.224341	0.172269
316.248	315.241	0.413175	0.224122	0.246894	0.286824	-0.507276	0.378196	0.423193	0.459179	-0.507276	0.914084	0.314609	0.579456	0.25521	0.37054	0.395043	-0.507276	-0.507276	0.205572	0.324234	0.359832	-0.507276	-0.507276	0.230218	0.262086	-0.507276	0.379557	-0.507276	0.190813	0.226845	-0.507276	0.240679	-0.507276	-0.507276	0.287824	0.62559	0.225045	0.425141	-0.507276	0.618202	-0.507276	-0.507276	0.207491	-0.507276	-0.507276	-0.507276	-0.507276	-0.507276	-0.507276
317.056	316.049	0.970855	0.70207	0.701402	0.688359	0.560936	0.592795	0.626746	0.542138	0.421212	0.494446	0.451826	-0.351959	-0.351959	-0.351959	-0.351959	0.467845	-0.351959	-0.351959	0.598156	0.420626	0.382322	-0.351959	0.43832	0.421664	-0.351959	-0.351959	0.364192	-0.351959	0.366809	-0.351959	-0.351959	-0.351959	-0.351959	-0.351959	-0.351959	-0.351959	-0.351959	-0.351959	-0.351959	-0.351959	-0.351959	-0.351959	-0.351959	-0.351959	-0.351959	-0.351959	0.346059	-0.351959
317.269	316.262	-0.669728	-0.254201	-0.444512	-0.162738	-0.300493	-0.261726	0.129892	-0.032535	0.0626137	-0.225035	-0.100496	0.0797641	0.108923	0.109066	0.268508	0.231841	-0.155722	-0.0552536	0.0223353	0.323322	0.288899	-0.385128	0.172671	-0.0305763	-0.333394	0.254555	0.082009	0.113753	0.206453	0.381918	0.302747	0.117257	0.441413	0.0286323	-0.0750335	-0.133747	-0.0118924	0.213268	-0.0334352	0.289124	-0.160411	-0.026769	-0.0797646	-0.195311	0.00971541	-0.465168	-0.330925	0.317244
318.97	317.963	0.0854699	-0.0934869	-0.0915766	0.0340393	-0.831122	0.100881	0.183674	-0.831122	-0.108423	0.22274	-0.831122	0.063623	-0.00509035	-0.132965	0.137262	0.104019	-0.831122	-0.0391652	-0.0152768	-0.106955	0.0871051	-0.0141408	0.359421	-0.0374597	-0.0931942	-0.0685462	-0.0358632	0.0844487	-0.0188021	0.101878	-0.831122	-0.0345124	0.54244	0.0846969	0.138405	0.140845	0.038852	0.45501	0.0156725	0.193129	0.165726	0.221014	0.139391	0.127109	0.543941	0.194545	0.162943	0.176873
319.195	318.187	0.161138	0.227477	0.515114	0.261493	-0.568977	0.157622	0.471823	0.207887	-0.568977	-0.568977	0.188937	-0.568977	0.453546	0.656005	0.284954	0.46177	-0.568977	0.284036	0.231247	0.463966	0.269009	-0.568977	-0.568977	0.384673	-0.568977	0.346521	-0.568977	0.250303	0.43845	-0.568977	0.235915	0.199856	0.129171	0.265791	0.492649	0.422768	0.441562	0.176032	0.170416	-0.568977	-0.568977	-0.568977	-0.568977	0.498166	-0.568977	0.192976	-0.568977	-0.568977
319.263	318.256	-0.451131	-0.451131	-0.451131	-0.451131	-0.451131	-0.451131	-0.451131	-0.451131	-0.451131	-0.451131	-0.451131	-0.451131	-0.451131	0.724777	0.256465	0.320008	-0.451131	0.246804	-0.451131	0.295708	0.24898	-0.451131	-0.451131	0.334356	-0.451131	0.260418	-0.451131	-0.451131	0.49994	0.482502	0.46031	0.353246	-0.451131	0.414652	0.694442	0.410003	0.577151	0.501105	0.615677	-0.451131	0.37994	0.313458	-0.451131	0.513931	0.315188	0.443637	-0.451131	0.444767
341.305	318.316	-0.603263	-0.330254	-0.101357	-0.306016	-0.199454	0.116534	0.200514	0.267166	0.445678	0.0589765	0.137014	-0.248949	0.283903	0.153844	0.0285548	0.100277	-0.130092	0.071482	0.106497	0.360709	0.0410916	0.0224128	-0.0263675	0.254066	-0.209208	-0.00160359	0.248582	0.110034	0.00984392	-0.225255	-0.0705203	0.0185543	0.0692792	-0.0535258	-0.00598053	0.133361	-0.102702	-0.0480907	-0.00532031	-0.152243	0.0436514	-0.0342025	-0.0569928	0.00024272	-0.0279935	-0.0587653	-0.160916	-0.0690458
320.132	319.125	0.111442	0.129303	-0.673781	0.153665	0.0606439	0.309956	0.0952582	-0.673781	-0.673781	0.154907	-0.673781	0.127927	-0.673781	0.097237	0.109858	0.205332	-0.673781	0.216621	0.0785064	0.045885	0.25122	0.260055	0.400703	0.217759	-0.673781	-0.673781	0.0304898	0.349658	0.144433	-0.673781	-0.673781	0.168877	0.436386	0.314822	0.501313	0.220657	0.194486	0.578626	0.197634	0.359042	-0.673781	0.4027	0.153798	0.280861	0.274373	0.181878	0.0241694	-0.673781
342.869	319.88	-0.0120885	-0.0268507	0.0773946	-0.203762	-0.117195	-0.105746	-0.0159376	-0.116705	0.142153	-0.0365302	-0.902014	0.213278	0.0522832	-0.902014	-0.0851805	0.0390865	-0.070862	-0.00476767	0.132004	-0.100358	0.0490356	0.0225149	-0.0555772	-0.16919	0.0457803	0.176498	-0.137536	0.079399	0.0126376	0.0907057	-0.0124834	0.0443248	0.0933992	0.0365388	0.100948	0.0703121	0.0988876	0.0414286	0.091815	0.137489	0.198642	0.122278	0.119507	0.133222	0.217872	0.0509423	0.0778421	0.165265
321.21	320.203	-0.656905	0.366888	0.423488	0.289335	0.119252	-0.656905	0.432929	0.0846194	-0.656905	0.187653	-0.656905	0.0496596	0.551444	0.658053	0.388681	0.391675	-0.656905	0.470694	0.185495	0.417668	-0.656905	-0.656905	-0.656905	0.525747	-0.656905	0.304614	-0.656905	0.164776	0.530547	-0.656905	0.149947	0.350082	-0.656905	0.255173	0.527818	0.408559	0.323403	0.0411933	0.112245	-0.656905	0.203712	0.261316	-0.656905	0.317115	0.136329	0.285242	-0.656905	0.190776
323.012	322.004	-0.160421	-0.160421	-0.160421	-0.160421	-0.160421	-0.160421	-0.160421	-0.160421	-0.160421	0.537543	-0.160421	-0.160421	-0.160421	-0.160421	0.543653	-0.160421	-0.160421	-0.160421	-0.160421	-0.160421	-0.160421	-0.160421	0.604545	-0.160421	-0.160421	-0.160421	-0.160421	-0.160421	-0.160421	-0.160421	-0.160421	-0.160421	0.858175	-0.160421	0.631439	-0.160421	-0.160421	0.638906	0.599167	0.594038	0.596563	-0.160421	-0.160421	-0.160421	0.812805	-0.160421	-0.160421	-0.160421
321.552	322.559	-0.518852	0.287756	0.303557	0.194627	-0.518852	0.200803	-0.518852	0.218771	-0.518852	0.435195	0.235295	-0.518852	0.536248	0.440036	0.438621	0.289467	-0.518852	0.645725	0.264557	0.219168	0.471232	0.349287	0.2074	-0.518852	-0.518852	-0.518852	-0.518852	-0.518852	-0.518852	-0.518852	-0.518852	0.633291	-0.518852	-0.518852	0.439927	0.197364	0.245583	-0.518852	0.344596	0.22282	0.217768	0.235087	-0.518852	0.454402	0.604122	0.655401	-0.518852	0.179097
324.56	325.568	0.280369	-0.461284	-0.461284	0.279281	-0.461284	0.374657	-0.461284	0.284437	0.429045	-0.461284	0.379626	0.236704	0.529088	0.454994	0.419244	-0.461284	0.344749	0.519346	-0.461284	-0.461284	0.456641	-0.461284	-0.461284	0.439858	0.370339	0.343919	0.309327	0.675212	-0.461284	-0.461284	-0.461284	0.439362	-0.461284	-0.461284	0.259036	-0.461284	0.41944	-0.461284	-0.461284	-0.461284	0.409034	0.358084	-0.461284	0.358367	0.329729	0.514303	-0.461284	-0.461284
328.999	327.992	-0.519548	-0.519548	-0.519548	-0.519548	-0.519548	0.461036	0.348164	-0.519548	-0.519548	0.396116	-0.519548	0.311855	0.270628	-0.519548	0.278069	0.218716	0.227422	-0.519548	0.242972	-0.519548	0.365378	-0.519548	0.431661	0.240298	0.178387	-0.519548	-0.519548	0.234002	-0.519548	0.406684	-0.519548	-0.519548	0.647968	0.23332	0.207969	0.245822	0.232347	0.588923	0.277903	0.205751	0.271931	0.248231	0.257972	-0.519548	0.649899	0.247603	0.356317	0.22836
329.248	328.24	-0.500002	-0.500002	0.303508	-0.500002	-0.500002	-0.500002	0.469452	-0.500002	-0.500002	0.309075	0.411118	-0.500002	0.544852	0.703713	-0.500002	0.630965	-0.500002	0.321949	0.198032	0.618039	0.471128	-0.500002	0.25219	0.727684	-0.500002	0.531499	-0.500002	0.334091	0.205701	-0.500002	0.216217	0.52571	-0.500002	0.459254	0.898018	0.267561	0.750379	-0.500002	0.254135	-0.500002	-0.500002	0.273969	-0.500002	-0.500002	-0.500002	0.222487	-0.500002	0.25885
330.753	329.746	0.443074	-0.322206	-0.322206	-0.322206	-0.322206	-0.322206	0.384213	-0.322206	-0.322206	0.463832	-0.322206	0.396326	0.375734	-0.322206	-0.322206	-0.322206	-0.322206	-0.322206	-0.322206	-0.322206	-0.322206	0.404198	0.434498	-0.322206	-0.322206	0.56817	0.427673	-0.322206	0.41474	-0.322206	-0.322206	-0.322206	0.586479	0.396244	-0.322206	0.386223	0.377166	-0.322206	-0.322206	0.427202	0.465768	0.565477	-0.322206	0.489408	-0.322206	0.398266	0.534317	0.404975
352.898	329.909	-0.117816	-0.0416326	-0.0121902	-0.213534	-0.156568	-0.118458	0.0296359	-0.0197755	0.0303576	-0.00150154	-0.962097	0.18012	0.0411706	-0.130309	-0.044082	-0.0051656	-0.0120546	0.0161526	0.0625958	-0.0375443	-0.0259106	0.0089837	-0.0527957	-0.263551	-0.0158637	0.0643598	-0.129377	0.0496496	0.0117372	0.0855003	0.0736824	0.165709	0.0711618	0.0977935	0.16822	0.0342695	0.0763588	0.0290385	0.152632	0.111697	0.209989	0.0191731	0.0185663	0.103416	0.113967	-0.101838	0.0451973	0.186933
329.028	330.035	0.47725	-0.28995	0.738896	0.704714	-0.28995	0.468109	-0.28995	0.483429	-0.28995	0.468067	-0.28995	0.408109	-0.28995	1.10343	-0.28995	-0.28995	0.413773	-0.28995	0.545906	-0.28995	-0.28995	-0.28995	0.525761	-0.28995	-0.28995	-0.28995	-0.28995	-0.28995	-0.28995	-0.28995	0.540978	0.597271	-0.28995	0.507266	-0.28995	-0.28995	-0.28995	-0.28995	0.479853	-0.28995	-0.28995	-0.28995	-0.28995	-0.28995	0.531431	0.574124	-0.28995	-0.28995
329.029	330.036	-0.179791	-0.179791	-0.179791	-0.179791	-0.179791	-0.179791	-0.179791	-0.179791	-0.179791	-0.179791	0.642857	-0.179791	-0.179791	-0.179791	-0.179791	-0.179791	-0.179791	-0.179791	-0.179791	0.792899	-0.179791	-0.179791	0.690689	1.02959	0.541138	-0.179791	-0.179791	-0.179791	-0.179791	0.592818	-0.179791	-0.179791	-0.179791	-0.179791	0.834807	-0.179791	0.919737	0.518158	-0.179791	-0.179791	-0.179791	-0.179791	0.628943	-0.179791	-0.179791	-0.179791	-0.179791	-0.179791
329.029	330.037	-0.221589	0.866681	-0.221589	-0.221589	0.684683	-0.221589	-0.221589	0.583705	-0.221589	-0.221589	-0.221589	-0.221589	-0.221589	-0.221589	-0.221589	-0.221589	-0.221589	-0.221589	-0.221589	-0.221589	-0.221589	-0.221589	-0.221589	-0.221589	-0.221589	-0.221589	0.485606	-0.221589	-0.221589	0.541878	-0.221589	-0.221589	-0.221589	-0.221589	-0.221589	0.808998	-0.221589	-0.221589	-0.221589	-0.221589	0.476519	0.567868	0.555761	0.676359	-0.221589	0.704299	-0.221589	-0.221589
331.045	330.038	0.0837122	0.130067	0.138505	0.121803	0.111714	-0.0136633	0.0386041	0.032859	-0.128619	-0.0155703	0.024273	-0.00741962	0.00450111	0.0448176	0.00317696	0.0419794	-0.0721502	-0.091298	0.0234069	0.00167264	0.0107081	-0.149607	-0.0139754	0.0694185	-0.0495594	-0.0485263	-0.0589638	-0.0164481	-0.0268179	-0.010518	-0.020601	0.037263	-0.000610363	0.0167153	0.0360812	0.022549	-0.0874741	-0.0217566	-0.0220585	-0.00922011	-0.047877	0.0175518	-0.0113212	-0.0144075	0.0220038	0.0478558	-0.0204851	-0.03094
329.033	330.041	0.568117	-0.164377	-0.164377	0.663222	0.729775	-0.164377	-0.164377	-0.164377	-0.164377	-0.164377	-0.164377	0.533708	-0.164377	-0.164377	0.599887	-0.164377	-0.164377	0.801147	-0.164377	0.744107	-0.164377	-0.164377	-0.164377	-0.164377	-0.164377	-0.164377	-0.164377	-0.164377	-0.164377	-0.164377	0.646471	-0.164377	-0.164377	0.54909	-0.164377	-0.164377	-0.164377	-0.164377	-0.164377	-0.164377	-0.164377	-0.164377	-0.164377	-0.164377	-0.164377	-0.164377	-0.164377	-0.164377
329.044	330.051	0.512659	-0.213967	0.588762	-0.213967	-0.213967	-0.213967	0.542196	0.483971	-0.213967	-0.213967	-0.213967	-0.213967	-0.213967	-0.213967	-0.213967	0.554637	-0.213967	0.595093	-0.213967	0.586637	0.513749	-0.213967	0.485458	0.505917	-0.213967	-0.213967	-0.213967	-0.213967	0.611892	-0.213967	-0.213967	-0.213967	-0.213967	-0.213967	0.608011	-0.213967	-0.213967	-0.213967	-0.213967	-0.213967	-0.213967	-0.213967	-0.213967	0.556265	0.557549	-0.213967	-0.213967	-0.213967
331.263	330.256	-0.535028	-0.535028	-0.535028	-0.535028	-0.535028	-0.535028	0.56504	-0.535028	-0.535028	0.319235	0.27849	-0.535028	0.500156	0.939077	0.328656	0.622576	-0.535028	0.399387	0.27474	0.665458	0.312534	-0.535028	-0.535028	0.70115	-0.535028	0.330041	0.162937	-0.535028	0.368682	0.21994	0.219366	0.26749	0.228607	0.380555	0.48612	0.474019	0.581642	-0.535028	0.331777	-0.535028	-0.535028	-0.535028	-0.535028	0.327931	0.22327	0.271416	-0.535028	0.216289
353.266	330.277	0.0176037	0.0460601	0.165127	0.0267646	-0.144472	0.0322539	0.170136	0.134297	0.322469	0.0781177	-0.0666533	-0.1417	0.22869	0.200923	-0.00478909	0.130882	-0.240437	-0.0139209	0.0691377	0.32482	0.0590009	-0.166702	-0.0549641	0.241507	-0.294342	-0.0774617	0.145328	-0.0240792	0.074511	-0.249474	-0.130504	-0.0185863	0.0581292	-0.0278724	0.141174	0.0940773	-0.168726	-0.106028	0.034139	-0.220806	-0.00863353	-0.093802	-0.0544644	0.0441911	-0.037735	-0.0125927	-0.235414	-0.118686
332.948	331.941	-0.256544	-0.256544	-0.256544	-0.256544	-0.256544	-0.256544	-0.256544	-0.256544	-0.256544	-0.256544	-0.256544	0.597088	-0.256544	-0.256544	0.512831	-0.256544	0.477626	-0.256544	-0.256544	-0.256544	0.553451	-0.256544	0.483505	-0.256544	0.557279	-0.256544	-0.256544	-0.256544	-0.256544	0.513834	0.540517	-0.256544	0.518421	-0.256544	-0.256544	0.441418	-0.256544	-0.256544	-0.256544	-0.256544	0.554069	0.642446	-0.256544	0.467054	-0.256544	0.582965	0.563372	-0.256544
333.279	332.272	-0.305425	-0.305425	-0.305425	-0.305425	-0.305425	-0.305425	0.502782	-0.305425	-0.305425	-0.305425	-0.305425	-0.305425	0.49937	1.04388	-0.305425	0.655099	-0.305425	0.459031	-0.305425	0.596968	0.392515	-0.305425	-0.305425	0.626295	-0.305425	0.473404	-0.305425	0.401757	-0.305425	-0.305425	-0.305425	0.427617	-0.305425	0.408642	0.633298	0.516629	0.712526	-0.305425	-0.305425	-0.305425	-0.305425	-0.305425	-0.305425	0.46268	-0.305425	0.479855	-0.305425	-0.305425
355.271	332.282	-0.682019	0.446433	0.524194	-0.682019	0.107222	0.356885	-0.682019	-0.682019	0.606522	0.415483	-0.682019	-0.682019	0.497539	0.541518	-0.682019	-0.682019	-0.682019	0.348175	0.392576	0.669524	0.439994	0.113635	0.295348	-0.682019	-0.682019	0.303948	0.488261	0.276349	0.439328	0.189265	-0.682019	0.308132	-0.682019	-0.682019	-0.682019	0.433861	-0.682019	0.315232	0.386019	-0.682019	0.349359	0.213424	0.30391	0.373613	0.28214	0.335303	0.0160153	0.242695
334.147	333.14	-0.161156	-0.161156	-0.161156	0.650127	-0.161156	-0.161156	-0.161156	-0.161156	-0.161156	-0.161156	-0.161156	-0.161156	-0.161156	-0.161156	-0.161156	0.551195	-0.161156	-0.161156	-0.161156	-0.161156	-0.161156	-0.161156	0.707287	0.549097	-0.161156	-0.161156	-0.161156	-0.161156	0.695021	-0.161156	-0.161156	-0.161156	0.734047	-0.161156	0.606274	-0.161156	-0.161156	0.749854	-0.161156	-0.161156	-0.161156	-0.161156	0.536894	-0.161156	-0.161156	0.666435	-0.161156	-0.161156
332.543	333.55	-0.190584	-0.190584	-0.190584	-0.190584	-0.190584	-0.190584	-0.190584	-0.190584	-0.190584	0.710746	-0.190584	-0.190584	-0.190584	0.526089	-0.190584	-0.190584	-0.190584	-0.190584	-0.190584	-0.190584	-0.190584	-0.190584	-0.190584	-0.190584	-0.190584	-0.190584	-0.190584	-0.190584	0.612698	-0.190584	0.507381	0.686408	-0.190584	0.531381	-0.190584	-0.190584	0.671012	-0.190584	-0.190584	-0.190584	-0.190584	-0.190584	-0.190584	-0.190584	0.571645	0.692294	0.539454	-0.190584
334.944	333.937	-0.144911	-0.144911	-0.144911	-0.144911	-0.144911	-0.144911	-0.144911	-0.144911	-0.144911	0.688358	-0.144911	-0.144911	-0.144911	-0.144911	0.620842	-0.144911	-0.144911	-0.144911	-0.144911	-0.144911	-0.144911	-0.144911	0.731736	-0.144911	0.553067	-0.144911	-0.144911	-0.144911	-0.144911	-0.144911	-0.144911	-0.144911	0.796949	-0.144911	-0.144911	0.581324	-0.144911	0.579866	-0.144911	-0.144911	0.554533	-0.144911	-0.144911	-0.144911	0.834693	-0.144911	-0.144911	-0.144911
359.044	336.055	0.0189386	0.0793334	0.0482697	0.0888632	0.101068	0.0561333	0.0796161	0.00155963	0.0232121	0.0625493	0.102779	-0.118544	-0.00349218	-0.00152131	-0.0200013	0.0711616	-0.0763568	-0.104188	0.0874454	0.0667311	0.0480566	-0.183061	0.0743782	0.0525737	0.0490274	-0.073087	-0.00628439	-0.0581501	0.0225458	0.023671	-0.00149536	0.0379619	-0.0387416	-0.0230906	0.00144912	0.0178082	-0.0940673	-0.0866856	-0.0202758	-0.0487363	-0.0841364	-0.0435545	0.0166088	-0.0330522	-0.0203645	-0.017407	0.000218066	-0.0139483
337.205	336.198	-0.318952	-0.318952	0.447706	-0.318952	-0.318952	-0.318952	0.594919	-0.318952	-0.318952	-0.318952	-0.318952	-0.318952	0.432577	0.641976	0.468233	0.644478	-0.318952	0.394165	-0.318952	0.632388	-0.318952	-0.318952	-0.318952	0.526306	-0.318952	0.510409	-0.318952	0.420921	0.455422	-0.318952	-0.318952	0.378992	-0.318952	0.442781	0.615109	0.634895	0.625159	-0.318952	-0.318952	-0.318952	-0.318952	-0.318952	-0.318952	0.598158	-0.318952	-0.318952	-0.318952	-0.318952
338.342	337.335	-1.1178	-0.166165	0.145318	0.297771	-1.1178	0.883041	0.430548	1.08798	0.983427	0.303101	0.0413505	-0.1586	1.21924	0.330337	0.401743	-0.0799393	0.297958	0.250704	-0.161638	-0.206791	-0.282854	-0.20105	0.1269	0.921873	-0.00558107	-0.129416	0.933585	1.00297	-0.0122781	-1.1178	-1.1178	-0.39454	-1.1178	-0.0327633	0.00285177	0.190154	-0.393664	-0.0595445	-0.179804	-0.00194742	0.44339	0.0423021	-0.103685	-0.282286	-0.227257	-1.1178	-0.139525	-0.419805
338.889	337.882	-0.169138	-0.169138	-0.169138	-0.169138	-0.169138	-0.169138	-0.169138	-0.169138	-0.169138	-0.169138	-0.169138	0.575193	-0.169138	-0.169138	-0.169138	-0.169138	-0.169138	0.551664	-0.169138	-0.169138	-0.169138	-0.169138	0.661196	0.534624	-0.169138	-0.169138	-0.169138	-0.169138	-0.169138	0.554965	-0.169138	-0.169138	0.716206	0.566397	0.555453	-0.169138	-0.169138	-0.169138	-0.169138	0.528804	-0.169138	-0.169138	-0.169138	-0.169138	0.785584	-0.169138	0.566292	-0.169138
361.01	338.02	-0.17671	-0.119566	-0.143293	-0.186726	-0.177656	-0.0640301	-0.00293603	-0.128633	-0.0970564	-0.0198321	-0.937957	0.131775	-0.0143304	-0.239556	0.0384422	-0.158611	-0.0844064	0.0149889	-0.0918668	-0.0424378	0.0405804	-0.0808969	0.18657	-0.0390026	-0.145115	0.0450226	-0.0371948	0.0224076	-0.0217798	0.213151	0.0468518	-0.0197185	0.338463	-0.0129831	0.151682	0.0688795	0.134422	0.214793	0.0944608	0.107668	0.233458	0.0471267	0.10061	0.0981381	0.396202	-0.021605	0.114677	0.0431556
339.221	338.214	-0.934765	0.16529	0.282184	0.162814	-0.125264	-0.200368	0.408308	0.0324519	-0.934765	-0.0322208	-0.113336	-0.0704507	0.357834	0.59722	0.279918	0.309991	-0.934765	0.325005	0.228858	0.355054	-0.0378702	-0.934765	-0.042162	0.439038	-0.226396	0.207773	-0.934765	0.179476	0.416776	-0.934765	0.171878	0.233058	-0.103897	0.249793	0.395669	0.375493	0.300458	0.0212604	0.149745	-0.236761	0.169317	0.0822167	-0.00893051	0.263509	0.236878	0.257737	-0.17276	0.02951
339.29	338.282	-0.384677	-0.384677	-0.384677	-0.384677	-0.384677	-0.384677	-0.384677	-0.384677	0.660618	-0.384677	0.355666	-0.384677	0.462674	0.386868	-0.384677	0.392881	0.372009	0.375275	0.430495	0.584625	0.319299	-0.384677	0.416425	0.670582	-0.384677	0.396808	0.488471	-0.384677	-0.384677	-0.384677	-0.384677	0.313286	-0.384677	-0.384677	-0.384677	-0.384677	-0.384677	0.334064	0.359078	-0.384677	0.418678	-0.384677	0.316196	0.530181	1.0603	0.361885	-0.384677	-0.384677
362.927	339.937	-0.119092	-0.199156	-0.171227	-0.336224	-0.214139	-0.215759	-0.0365126	-0.0947309	-0.00142256	-0.0992842	-0.272351	0.108258	0.0977048	-0.115435	-0.123337	-0.0638891	0.0223775	0.145307	-0.0130257	-0.155555	-0.0814782	0.0551175	-0.0830844	-0.12677	-0.0898819	0.186205	-0.0809366	0.0207407	0.0679875	0.0359529	0.118192	0.126914	0.0155366	0.0699884	0.138998	0.0881611	0.0960342	0.000834814	0.135949	0.136158	0.203482	0.123232	0.0832919	0.172319	0.086523	-0.0223143	0.054477	0.209505
341.2	340.193	0.147732	0.310354	0.363676	0.226355	0.171122	-0.834768	0.392599	0.188277	-0.834768	0.116294	0.0846221	-0.136835	0.345091	0.492892	0.29305	0.469052	-0.834768	0.101083	0.274475	0.405671	0.30985	-0.834768	-0.064483	0.542595	-0.834768	0.128892	-0.0448006	0.193511	0.312807	-0.834768	-0.114628	0.0793787	-0.0430805	0.170943	0.427241	0.297018	0.266965	0.058428	0.0961199	-0.100135	0.0165889	-0.0339213	-0.102454	0.255898	0.166325	0.357144	-0.834768	-0.834768
343.309	342.302	-0.226642	-0.226642	-0.226642	-0.226642	-0.226642	-0.226642	0.621719	0.683152	0.830033	0.492832	0.550224	-0.226642	-0.226642	0.503098	0.471381	-0.226642	-0.226642	-0.226642	-0.226642	-0.226642	-0.226642	-0.226642	-0.226642	0.686485	-0.226642	0.499124	0.635245	-0.226642	-0.226642	-0.226642	-0.226642	-0.226642	0.600376	-0.226642	-0.226642	0.621941	-0.226642	-0.226642	-0.226642	-0.226642	-0.226642	-0.226642	-0.226642	-0.226642	-0.226642	-0.226642	-0.226642	-0.226642
345.18	344.173	-0.212725	-0.212725	-0.212725	-0.212725	-0.212725	-0.212725	0.618385	0.8097	0.667492	0.566961	0.501995	-0.212725	0.58641	-0.212725	-0.212725	-0.212725	-0.212725	-0.212725	0.640357	0.788165	-0.212725	-0.212725	-0.212725	0.565083	-0.212725	-0.212725	0.564066	-0.212725	-0.212725	-0.212725	-0.212725	-0.212725	-0.212725	-0.212725	-0.212725	0.574557	-0.212725	-0.212725	-0.212725	-0.212725	-0.212725	-0.212725	-0.212725	0.502351	-0.212725	-0.212725	-0.212725	-0.212725
346.01	345.002	0.745462	0.271953	0.222782	0.112053	-0.0539304	0.00725121	0.121357	-0.0585234	0.00512208	-0.0918038	-0.267779	0.0616001	0.0128261	0.239621	-0.0243107	0.0263954	-0.142426	-0.00443575	0.0356826	0.0886418	-0.00564737	-0.0808165	-0.0545903	0.080936	-0.140057	0.0421389	-0.0960929	-0.135712	0.0401199	-0.179646	-0.0570081	-0.0228912	-0.00521845	-0.0809068	0.0238681	-0.0459308	-0.0539409	-0.000589632	0.00671612	-0.110364	0.05338	-0.0100205	-0.120033	0.0564831	-0.0825731	-0.0276867	-0.153333	0.0346611
368.104	345.115	-0.232893	-0.232893	-0.232893	-0.232893	0.767108	-0.232893	-0.232893	-0.232893	-0.232893	-0.232893	-0.232893	-0.232893	1.03308	-0.232893	-0.232893	-0.232893	-0.232893	-0.232893	-0.232893	-0.232893	-0.232893	-0.232893	0.465275	-0.232893	-0.232893	-0.232893	-0.232893	-0.232893	-0.232893	1.56788	-0.232893	-0.232893	-0.232893	-0.232893	-0.232893	-0.232893	-0.232893	-0.232893	-0.232893	-0.232893	1.13581	-0.232893	-0.232893	-0.232893	1.29062	1.49869	-0.232893	1.16358
348.918	347.911	-0.485878	-0.485878	0.325549	0.318979	-0.485878	0.280668	0.310779	-0.485878	0.236326	0.273948	-0.485878	0.390596	0.282837	-0.485878	-0.485878	-0.485878	-0.485878	-0.485878	0.312189	-0.485878	-0.485878	0.242924	0.424908	0.26663	-0.485878	-0.485878	-0.485878	0.214641	-0.485878	0.306837	-0.485878	0.308633	0.556247	0.269684	0.321511	0.304263	-0.485878	0.414724	0.292781	0.360868	0.240602	-0.485878	0.423653	0.24831	0.637701	-0.485878	0.212061	0.324414
351.562	352.569	0.126961	0.222611	0.164843	0.192883	0.14335	0.132721	0.152653	0.0665334	-0.678425	-0.678425	0.170727	-0.678425	0.160821	-0.678425	-0.678425	-0.678425	0.0604077	0.121811	0.333223	0.258011	-0.678425	0.180408	0.0911148	0.134769	0.0658218	0.280234	-0.678425	-0.678425	0.308981	0.172028	0.185979	0.309882	0.0195134	0.234239	0.0848643	0.198011	0.322168	0.100253	-0.678425	0.0733856	0.10935	0.0904169	0.143664	0.255073	0.0734114	0.134915	0.119559	0.190927
376.929	353.94	-0.273881	-0.273881	-0.273881	-0.273881	-0.273881	0.487479	0.503734	-0.273881	-0.273881	0.424104	-0.273881	-0.273881	-0.273881	-0.273881	0.546115	-0.273881	-0.273881	-0.273881	-0.273881	-0.273881	-0.273881	-0.273881	0.670582	-0.273881	-0.273881	-0.273881	-0.273881	-0.273881	-0.273881	0.493966	-0.273881	-0.273881	0.90185	-0.273881	-0.273881	0.50479	0.462285	0.779026	-0.273881	0.583134	0.532617	0.578585	0.456401	-0.273881	0.891402	-0.273881	0.49589	-0.273881
355.012	354.004	0.291166	0.10644	0.359283	0.0748471	0.140461	0.254944	0.387093	0.304258	0.0815629	0.0541194	0.0767842	-0.876484	0.318967	0.172447	0.0450313	0.0418887	-0.00369963	-0.059607	-0.00448784	-0.163043	0.177436	-0.178537	0.124384	0.403714	0.164085	0.218072	-0.085372	-0.0324509	-0.0069754	-0.055817	-0.137228	0.0948838	-0.876484	0.191317	0.11587	0.221415	0.0842158	-0.11589	-0.876484	0.0835469	-0.168232	-0.0274536	-0.133703	-0.00283915	0.104175	0.262147	-0.0510152	-0.876484
379.282	356.293	-0.0347188	-0.0762682	0.0907223	-0.0842183	-0.185647	-0.0109549	0.0460819	0.0608783	0.303504	0.0240673	-0.142229	-0.1207	0.142489	0.0783906	-0.0393772	-0.0379225	-0.16681	-0.07403	0.149374	0.271389	0.0797904	-0.162679	-0.0428004	0.194403	-0.209011	-0.074077	0.139608	0.026991	0.0137788	-0.227721	-0.0594753	-0.0240485	0.055971	-0.0377001	0.0669889	0.0221065	-0.229709	0.0224593	0.0404812	-0.101869	0.058166	-0.175192	-0.0386354	0.0328306	0.947545	-0.0176401	-0.170075	-0.182157
358.947	357.94	-0.231977	-0.231977	-0.231977	-0.231977	-0.231977	-0.231977	-0.231977	-0.231977	-0.231977	-0.231977	-0.231977	0.593962	-0.231977	-0.231977	0.532269	-0.231977	-0.231977	0.489191	-0.231977	-0.231977	0.50559	-0.231977	0.486276	-0.231977	-0.231977	-0.231977	-0.231977	-0.231977	-0.231977	0.529906	-0.231977	-0.231977	0.614368	-0.231977	0.536988	0.465986	-0.231977	0.504729	0.557846	-0.231977	0.567696	0.510567	-0.231977	-0.231977	0.717196	-0.231977	-0.231977	0.506614
359.007	358	0.642766	-0.136518	0.586229	-0.136518	-0.136518	0.590076	0.63014	0.561509	-0.136518	-0.136518	-0.136518	-0.136518	0.638636	-0.136518	-0.136518	-0.136518	-0.136518	-0.136518	-0.136518	-0.136518	-0.136518	-0.136518	-0.136518	0.660762	-0.136518	0.595543	-0.136518	-0.136518	-0.136518	-0.136518	-0.136518	-0.136518	-0.136518	-0.136518	-0.136518	-0.136518	-0.136518	-0.136518	-0.136518	-0.136518	-0.136518	-0.136518	-0.136518	-0.136518	-0.136518	0.691586	-0.136518	-0.136518
381.013	358.024	-0.074949	-0.0537208	-0.0163545	-0.839109	-0.0633763	0.0333173	0.112747	-0.0276105	-0.0788157	0.0765067	-0.0725056	-0.0403808	0.00553816	-0.0770832	0.0182658	0.208291	-0.839109	-5.84432e-05	0.108263	0.0755455	-0.0164157	-0.131596	-0.0116679	-0.0698382	0.159247	0.139078	-0.141119	0.0981781	0.131087	0.270977	0.160002	0.00207207	-0.0189578	0.023306	0.236591	0.0716301	0.000923981	0.0200529	0.17387	0.065868	-0.0148157	-0.0385333	0.023343	-0.0731264	-0.0489743	0.0182239	0.0666126	0.131366
381.026	358.037	-0.0478984	0.0812474	0.0825973	0.0482042	0.101377	0.0344629	0.00858379	0.0420063	-0.0384883	0.0372404	0.124965	-0.0704382	0.0206827	-0.0334657	-0.0457497	0.0405341	-0.0339515	-0.0760441	0.086125	-0.00131865	-0.00722973	-0.0977645	-0.00010528	0.0209851	0.056231	-0.0423924	-0.0208678	-0.0485009	0.0460337	0.0619779	0.055403	0.0780249	-0.0506478	-0.0204822	0.0251142	0.0406279	-0.0762904	-0.117748	0.0122514	-0.02904	-0.0919562	-0.0439991	0.0148854	-0.0623527	-0.0277409	-0.0425693	-0.00806393	-0.00325329
381.298	358.308	0.120237	0.163339	0.233257	0.116397	-0.0862865	0.0848098	0.222157	0.256434	0.326781	0.0662344	-0.171842	-0.0088608	0.230332	0.155972	-0.0637995	0.116122	-0.282373	0.0162238	0.0534691	0.359345	-0.0598785	-0.0993189	-0.156064	0.174718	-0.39059	-0.0997065	0.118365	0.0672966	0.0272924	-0.338534	-0.144626	-0.00183057	0.0650144	0.00413988	0.14193	0.14913	-0.158579	-0.123163	0.047165	-0.28578	0.026722	-0.0513939	-0.0712055	0.00805346	-0.0908761	-0.063692	-0.295544	-0.127487
359.545	360.552	-0.372257	-0.372257	-0.372257	-0.372257	0.381158	-0.372257	0.325748	-0.372257	0.372656	-0.372257	-0.372257	-0.372257	0.386562	-0.372257	-0.372257	-0.372257	-0.372257	0.336736	0.510341	0.450014	-0.372257	0.359997	-0.372257	-0.372257	0.40834	-0.372257	-0.372257	-0.372257	0.481903	-0.372257	0.546035	-0.372257	-0.372257	0.503743	-0.372257	0.331294	0.582814	0.372263	-0.372257	-0.372257	-0.372257	0.430561	-0.372257	0.440455	0.539147	0.420641	0.415818	0.46288
362.117	361.11	-0.266748	-0.266748	-0.266748	-0.266748	0.676422	-0.266748	0.719752	-0.266748	-0.266748	-0.266748	-0.266748	-0.266748	1.19653	-0.266748	-0.266748	-0.266748	-0.266748	0.488742	-0.266748	-0.266748	-0.266748	-0.266748	0.589222	-0.266748	-0.266748	-0.266748	0.431579	-0.266748	-0.266748	1.25339	-0.266748	-0.266748	-0.266748	-0.266748	-0.266748	-0.266748	0.476165	-0.266748	-0.266748	-0.266748	1.14704	-0.266748	-0.266748	-0.266748	0.86618	0.715508	-0.266748	0.877786
365.106	364.098	-0.309322	-0.309322	-0.309322	-0.309322	-0.309322	0.805392	0.4787	-0.309322	0.870973	0.403693	-0.309322	0.413691	-0.309322	0.695203	-0.309322	-0.309322	-0.309322	-0.309322	-0.309322	-0.309322	-0.309322	-0.309322	-0.309322	-0.309322	-0.309322	-0.309322	0.680819	-0.309322	-0.309322	0.935554	-0.309322	-0.309322	0.537906	-0.309322	-0.309322	-0.309322	0.39925	0.792637	-0.309322	0.388618	-0.309322	-0.309322	-0.309322	-0.309322	0.790068	0.585698	0.503463	0.443381
365.245	364.238	-0.0926578	-0.0926578	-0.0926578	-0.0926578	-0.0926578	-0.0926578	-0.0926578	-0.0926578	-0.0926578	-0.0926578	-0.0926578	-0.0926578	-0.0926578	0.605294	-0.0926578	-0.0926578	-0.0926578	-0.0926578	-0.0926578	-0.0926578	-0.0926578	-0.0926578	-0.0926578	-0.0926578	-0.0926578	-0.0926578	-0.0926578	-0.0926578	-0.0926578	-0.0926578	0.655405	0.610311	-0.0926578	-0.0926578	0.943201	0.641323	-0.0926578	0.62141	-0.0926578	-0.0926578	-0.0926578	-0.0926578	-0.0926578	-0.0926578	-0.0926578	-0.0926578	-0.0926578	-0.0926578
367.121	366.114	0.137937	0.12313	0.00222804	0.056832	-0.107298	0.0576376	0.0368769	-0.0578634	-0.0743824	0.0615898	-0.429576	0.239498	0.0492741	0.0312742	-0.285692	0.128482	0.0732065	0.123517	-0.186741	-0.477077	-0.0585474	-0.469652	-0.165661	0.0737674	0.122069	0.0811477	-0.170023	0.0659058	0.0862992	0.135962	0.0878906	-0.0703222	0.337267	0.280941	0.129448	0.134116	0.0474431	0.0385055	0.0858771	0.110809	-0.026865	0.217787	0.0748652	-0.303923	-0.101843	0.0424542	0.122181	-0.0339057
367.216	366.209	-0.852689	0.394463	0.428897	0.309169	0.0681092	-0.154743	0.485519	0.0538313	-0.852689	0.0227719	0.0453802	0.0354684	0.414411	0.583452	0.32349	0.464797	-0.852689	0.296424	0.31118	0.386264	0.0373784	-0.852689	-0.116763	0.430998	-0.132721	0.2027	-0.852689	0.131718	0.481738	-0.852689	0.0953288	0.222368	-0.852689	0.270502	0.463532	0.41257	0.387514	-0.137799	0.166253	-0.852689	0.141295	0.129978	-0.0827576	0.231777	0.071914	0.241337	-0.852689	0.0730328
367.282	366.275	-0.15197	-0.15197	0.569013	-0.15197	-0.15197	-0.15197	0.623942	-0.15197	0.690333	-0.15197	-0.15197	-0.15197	-0.15197	0.546068	-0.15197	0.560685	-0.15197	-0.15197	0.616043	0.684668	-0.15197	-0.15197	-0.15197	0.62293	-0.15197	-0.15197	-0.15197	-0.15197	-0.15197	-0.15197	-0.15197	-0.15197	-0.15197	-0.15197	-0.15197	0.598618	-0.15197	-0.15197	-0.15197	-0.15197	-0.15197	-0.15197	-0.15197	0.566496	-0.15197	-0.15197	-0.15197	-0.15197
367.357	366.35	-0.162817	-0.162817	-0.162817	-0.162817	-0.162817	-0.162817	-0.162817	-0.162817	-0.162817	-0.162817	-0.162817	-0.162817	0.63299	-0.162817	-0.162817	-0.162817	-0.162817	-0.162817	-0.162817	0.737742	-0.162817	-0.162817	0.60269	-0.162817	-0.162817	0.727322	-0.162817	-0.162817	0.599982	0.73305	-0.162817	-0.162817	0.535138	-0.162817	-0.162817	-0.162817	-0.162817	0.697882	-0.162817	-0.162817	-0.162817	-0.162817	-0.162817	-0.162817	-0.162817	-0.162817	-0.162817	0.571044
406.773	367.81	0.179898	0.170432	0.190001	-0.669317	0.0462554	-0.669317	0.340607	0.311341	0.358647	0.0287069	-0.669317	0.254692	0.0545743	-0.669317	-0.669317	0.114646	0.141988	0.0667773	0.116223	-0.669317	0.302316	0.166143	-0.669317	-0.669317	0.152143	0.31106	0.078206	0.164358	0.0786182	0.130029	0.173134	0.0652076	-0.669317	0.219733	0.10139	0.133235	0.19796	-0.669317	0.222051	0.168259	0.238972	0.259561	0.222659	0.0963779	0.226336	0.0595917	0.249227	0.131941
368.976	367.969	-0.123007	-0.123007	-0.123007	-0.123007	-0.123007	-0.123007	-0.123007	-0.123007	-0.123007	-0.123007	-0.123007	0.606041	-0.123007	-0.123007	-0.123007	-0.123007	-0.123007	-0.123007	-0.123007	-0.123007	-0.123007	-0.123007	-0.123007	-0.123007	-0.123007	-0.123007	-0.123007	-0.123007	-0.123007	-0.123007	-0.123007	-0.123007	0.70824	-0.123007	-0.123007	-0.123007	-0.123007	0.602431	-0.123007	0.574951	0.603323	0.60705	-0.123007	-0.123007	0.826179	-0.123007	-0.123007	-0.123007
369.01	368.003	0.470125	0.413478	0.461378	0.530318	0.560516	-0.307861	0.488786	0.454852	-0.307861	0.551311	0.894827	-0.307861	-0.307861	-0.307861	-0.307861	0.449104	-0.307861	-0.307861	0.538554	0.544983	0.531032	-0.307861	-0.307861	0.423575	0.573588	-0.307861	0.464847	-0.307861	-0.307861	-0.307861	0.394593	-0.307861	0.390143	-0.307861	-0.307861	0.407698	-0.307861	-0.307861	-0.307861	-0.307861	-0.307861	-0.307861	-0.307861	-0.307861	-0.307861	-0.307861	-0.307861	-0.307861
369.352	368.344	-0.13189	-0.216292	-0.0324928	-0.058465	-0.089624	0.0396958	0.0680736	-0.0942807	-0.0822184	0.0820995	-0.0933898	-0.135048	-0.0372591	0.195406	0.0215956	0.0891179	-0.1041	0.0593151	0.00375512	0.0252208	-0.0522686	-0.0860105	-0.0956529	0.0559185	-0.128725	0.112554	-0.14579	-0.0597244	0.0701046	0.00950011	-0.0100096	0.0117784	0.0502205	0.0576224	0.131695	0.105456	0.129242	0.0257791	0.142354	-0.109271	0.118473	0.00873778	0.0165917	0.149075	-0.0224783	0.146762	-0.0600941	0.0521535
370.295	369.288	0.643481	0.570898	-0.211109	-0.211109	0.504226	-0.211109	0.888826	-0.211109	-0.211109	-0.211109	-0.211109	0.536914	0.488666	0.815733	-0.211109	-0.211109	-0.211109	-0.211109	-0.211109	0.628914	-0.211109	-0.211109	-0.211109	0.562914	-0.211109	-0.211109	-0.211109	-0.211109	-0.211109	-0.211109	-0.211109	-0.211109	-0.211109	-0.211109	0.486835	0.567309	0.500105	-0.211109	-0.211109	-0.211109	-0.211109	-0.211109	-0.211109	-0.211109	-0.211109	-0.211109	-0.211109	-0.211109
392.796	369.807	-0.193456	-0.193456	-0.193456	0.5686	0.574076	0.627812	-0.193456	-0.193456	-0.193456	-0.193456	-0.193456	-0.193456	0.665949	-0.193456	-0.193456	-0.193456	-0.193456	-0.193456	-0.193456	0.50452	0.606626	-0.193456	-0.193456	0.566672	0.656437	-0.193456	-0.193456	-0.193456	0.636351	-0.193456	0.575952	-0.193456	-0.193456	-0.193456	-0.193456	-0.193456	-0.193456	-0.193456	-0.193456	-0.193456	-0.193456	-0.193456	-0.193456	-0.193456	-0.193456	0.731047	0.637287	-0.193456
371.247	370.24	0.273119	0.257185	0.34127	0.236428	0.138035	0.170647	0.152413	0.288662	0.358029	0.108522	0.0557098	-0.197963	0.285301	0.124485	-0.0151125	0.0786796	-0.180686	-0.0527704	0.0626002	0.395322	0.0720977	-0.14782	-0.133443	0.18437	-0.164205	0.0768588	0.172364	0.122514	-0.0921735	-0.898013	-0.103336	0.0901004	0.0423658	0.0516283	0.0710014	0.0103569	-0.191194	-0.104752	-0.0310948	-0.898013	-0.0338803	-0.09319	-0.0170645	-0.0966494	-0.199754	-0.0534245	-0.142171	-0.162508
374.817	373.81	-0.202095	0.577737	-0.202095	-0.202095	-0.202095	-0.202095	-0.202095	0.558485	-0.202095	-0.202095	0.686702	0.537435	-0.202095	-0.202095	-0.202095	-0.202095	-0.202095	-0.202095	0.590001	-0.202095	0.655919	-0.202095	-0.202095	-0.202095	0.521216	0.49585	-0.202095	0.545563	-0.202095	-0.202095	0.581492	-0.202095	-0.202095	0.53494	-0.202095	-0.202095	-0.202095	-0.202095	-0.202095	-0.202095	0.633328	-0.202095	-0.202095	-0.202095	0.558829	-0.202095	-0.202095	-0.202095
396.991	374.002	-0.048594	-0.00635762	0.0446305	-0.0688387	-0.0762257	-0.0544605	0.01948	-0.0121388	-0.0164624	0.0151235	-0.187989	0.0592136	-0.00342856	-0.0386916	-0.105857	0.0799401	-0.0741662	0.0190951	0.0161086	-0.0989092	-0.0442655	-0.0109014	0.0597212	-0.075958	-0.00369825	0.000127903	-0.0412294	-0.0234001	0.0190709	0.118319	0.0623587	0.0606195	0.00494746	-0.0120332	0.138847	0.00465337	-0.0355746	-0.0973709	0.0322976	0.0617196	0.0315861	-0.00875028	0.0287202	0.0130544	0.0698564	0.0201195	-0.0245305	0.056949
398.242	375.252	0.00853086	-0.000301326	0.142557	0.0569047	-0.0699015	0.0880102	0.0609272	-0.036574	0.177291	-0.209207	-0.199998	0.0712892	0.249975	0.0988911	0.0552835	-0.160259	0.0353648	-0.143322	0.0664927	-0.0101082	0.0989895	-0.0202228	-0.00901807	0.0428399	0.0682589	0.0569276	0.0707079	0.128281	-0.183001	0.0796562	-0.157662	-0.0395879	-0.03094	-0.116854	-0.0206592	-0.017866	-0.194036	0.047146	-0.0346519	-0.0110447	-0.00213968	0.0681561	-0.0532019	0.00833177	0.0659853	0.0320922	0.114573	-0.187531
399.178	376.189	0.50637	-0.250155	0.477675	-0.250155	-0.250155	-0.250155	-0.250155	-0.250155	-0.250155	-0.250155	-0.250155	-0.250155	-0.250155	-0.250155	-0.250155	-0.250155	-0.250155	-0.250155	-0.250155	0.820089	-0.250155	-0.250155	0.447798	-0.250155	0.471624	-0.250155	-0.250155	0.909665	1.12813	0.465129	0.761152	-0.250155	0.816492	-0.250155	0.900283	-0.250155	-0.250155	0.555341	-0.250155	-0.250155	-0.250155	-0.250155	-0.250155	-0.250155	-0.250155	-0.250155	-0.250155	0.996003
375.276	376.283	-0.410248	0.466734	0.405338	0.343034	0.386484	0.31314	-0.410248	0.42689	-0.410248	-0.410248	-0.410248	-0.410248	0.599867	0.595351	0.411924	0.392216	-0.410248	0.388885	-0.410248	0.382409	0.297408	-0.410248	-0.410248	0.695332	-0.410248	0.297124	0.295905	0.364027	0.409546	-0.410248	0.287772	-0.410248	-0.410248	-0.410248	0.541225	0.431924	0.46126	-0.410248	-0.410248	-0.410248	-0.410248	-0.410248	-0.410248	0.396215	-0.410248	0.29104	-0.410248	-0.410248
416.802	377.838	-0.060825	0.102332	0.0955853	-0.190294	-0.0520323	-0.023923	0.0878946	0.09511	0.168035	-0.0347275	-0.914261	0.101362	-0.0599552	-0.216292	-0.181364	0.0215812	-0.143039	-0.0477802	0.131482	-0.00865713	0.0930255	0.0198981	-0.123032	-0.184295	0.000446524	0.134599	-0.131974	0.0675051	-0.0306636	0.0271686	-0.00767683	0.063021	0.114161	0.142618	0.0863861	0.0547278	-0.0703734	-0.179159	0.044524	0.0841565	0.158328	0.137686	0.192525	0.0440135	0.23686	-0.0275433	0.0248478	0.220696
379.285	378.278	-0.399841	-0.399841	0.385002	0.34107	-0.399841	-0.399841	-0.399841	0.317103	-0.399841	0.30296	0.319919	-0.399841	-0.399841	0.522466	0.40995	-0.399841	-0.399841	0.394676	0.319583	-0.399841	0.390947	0.32434	0.348505	-0.399841	0.336408	0.348874	0.298201	-0.399841	-0.399841	-0.399841	0.341551	-0.399841	0.368912	0.3323	-0.399841	0.339834	0.542791	-0.399841	-0.399841	-0.399841	-0.399841	0.328459	0.434097	0.344296	-0.399841	0.455865	0.339726	0.408354
380.256	379.249	-0.229467	0.474686	-0.229467	-0.229467	-0.229467	-0.229467	-0.229467	-0.229467	-0.229467	-0.229467	-0.229467	-0.229467	0.6119	0.547614	-0.229467	-0.229467	-0.229467	-0.229467	0.593235	0.522083	0.629479	-0.229467	0.475891	0.603766	-0.229467	-0.229467	-0.229467	-0.229467	0.484517	0.589242	0.493587	0.468551	-0.229467	-0.229467	-0.229467	-0.229467	-0.229467	-0.229467	-0.229467	-0.229467	-0.229467	-0.229467	-0.229467	0.580381	0.473918	-0.229467	-0.229467	-0.229467
403.008	380.019	-0.10017	0.0764745	0.136472	0.0499171	0.136627	0.0698253	0.0462449	0.0714939	-0.0207462	0.0400505	0.107037	0.0372102	0.0516093	-0.0646087	-0.0691816	0.0261138	-0.0438967	-0.0158485	0.113969	0.0796827	-0.00793354	-0.135186	-0.000640317	0.042349	0.030821	0.0179933	0.0201351	-0.0400211	0.0376835	0.139446	0.074625	0.124186	-0.0723987	-0.0687126	0.0778292	-0.00540971	-0.0420908	-0.0593315	-0.00489333	-0.0482189	-0.0580215	-0.0987384	0.0457882	0.00586256	0.0241585	-0.0140741	-0.833974	0.0487263
382.767	381.76	0.543597	-0.198937	-0.198937	-0.198937	-0.198937	-0.198937	0.57108	-0.198937	-0.198937	-0.198937	-0.198937	0.632426	-0.198937	-0.198937	-0.198937	-0.198937	-0.198937	-0.198937	-0.198937	-0.198937	-0.198937	-0.198937	-0.198937	-0.198937	-0.198937	0.545938	-0.198937	-0.198937	-0.198937	-0.198937	-0.198937	-0.198937	0.55411	0.499017	-0.198937	-0.198937	-0.198937	-0.198937	-0.198937	-0.198937	0.523312	0.557232	-0.198937	0.628753	0.548364	-0.198937	0.603442	0.552089
383.116	382.109	-0.0624093	-0.190746	-0.026906	-0.020807	-0.26031	0.0170109	0.0564066	-0.241293	-0.173121	0.144223	-0.650506	0.0887359	-0.0276241	-0.177736	0.194191	-0.153641	-0.0934764	-0.0854333	-0.101206	-0.264357	0.0706251	-0.0869088	0.393931	-0.0634064	-0.0677664	-0.0755059	-0.0506307	-0.0767595	-0.149401	0.165432	-0.0787664	-0.107591	0.5521	-0.0637482	0.174976	0.0249083	-0.0157905	0.357684	0.0450587	0.157243	0.183056	0.0267985	0.100344	0.041112	0.531984	0.0857774	0.0805789	-0.073787
383.302	382.295	0.31214	0.416229	0.491929	0.376315	0.26138	0.254621	0.345858	0.482017	0.477302	0.152523	-0.56404	0.301994	0.462799	0.431706	0.254705	-0.56404	-0.56404	0.144591	0.248422	0.535543	0.151157	-0.56404	0.149258	0.403807	-0.56404	0.153991	0.28073	0.247903	0.172621	-0.56404	-0.56404	-0.56404	0.265116	-0.56404	0.272755	0.333188	-0.56404	-0.56404	0.243674	-0.56404	0.218154	0.134017	-0.56404	0.226258	-0.56404	-0.56404	-0.56404	-0.56404
384.846	383.838	-0.255732	-0.255732	0.514808	-0.255732	-0.255732	-0.255732	-0.255732	-0.255732	-0.255732	-0.255732	0.642656	-0.255732	0.458023	-0.255732	-0.255732	-0.255732	-0.255732	0.442222	0.484599	0.498359	-0.255732	-0.255732	-0.255732	-0.255732	0.460727	-0.255732	-0.255732	-0.255732	0.477939	-0.255732	0.522434	-0.255732	-0.255732	-0.255732	0.465913	0.647485	0.468676	-0.255732	0.492798	0.465365	0.485736	0.464848	0.446557	-0.255732	-0.255732	-0.255732	-0.255732	-0.255732
410.856	387.867	-0.0799596	0.108421	0.191094	-0.156257	-0.854349	-0.116718	0.0387235	-0.0283477	0.120165	-0.0136267	-0.854349	0.259049	-0.0793148	-0.0631521	-0.07355	-0.0356634	0.0310026	0.00294325	0.161797	-0.119731	0.0352274	0.103183	-0.00521937	-0.854349	0.0286861	0.22695	-0.854349	0.16523	0.0647511	0.160384	-0.0332548	0.140646	0.121621	0.117307	0.188058	0.0560173	0.102752	0.0384098	0.163711	0.14108	0.24878	0.0845815	0.156632	0.126687	0.172789	-0.0606276	0.0766473	0.298526
411.225	388.236	0.0897551	-0.0496347	0.0804546	0.0163072	-0.190286	0.0466267	0.266643	0.136996	0.449556	0.130208	-0.923498	-0.923498	0.267244	0.115313	0.051698	0.114432	-0.0987278	-0.0542999	0.0737723	0.380685	0.134353	-0.00425536	0.0504175	0.129217	-0.146366	-0.0149312	0.231888	0.127215	0.0789795	-0.225359	-0.035499	-0.0350803	0.0959173	0.0250792	0.0914998	0.16489	-0.923498	0.0476342	0.0970513	-0.0958983	0.172825	-0.008568	0.0249832	0.196636	0.0768325	0.0134567	-0.0933141	-0.0683987
389.342	388.334	-0.136957	-0.136957	-0.136957	-0.136957	-0.136957	-0.136957	-0.136957	0.584014	0.577453	-0.136957	-0.136957	-0.136957	-0.136957	-0.136957	-0.136957	-0.136957	-0.136957	-0.136957	-0.136957	0.644666	-0.136957	-0.136957	0.561154	-0.136957	-0.136957	-0.136957	-0.136957	-0.136957	-0.136957	0.674726	-0.136957	0.599931	0.626317	-0.136957	-0.136957	-0.136957	-0.136957	0.731547	-0.136957	-0.136957	-0.136957	-0.136957	-0.136957	-0.136957	-0.136957	-0.136957	-0.136957	-0.136957
390.983	389.976	0.169782	0.333556	0.283469	0.292077	0.28723	0.210823	0.137569	0.19639	0.111989	-0.0382072	0.359146	-0.754504	0.130564	-0.754504	0.00972498	0.0231436	0.0442022	0.108306	0.115185	0.00740106	0.235055	-0.754504	0.278872	0.124403	0.128736	-0.0426881	0.122041	-0.754504	-0.00304166	0.0919274	0.116345	0.0197781	-0.0138023	0.106385	-0.0274411	0.0734157	0.0106714	-0.0197912	-0.754504	-0.0314186	-0.754504	-0.0144968	0.0484405	-0.0231448	0.0501833	0.0733671	0.320175	0.0337373
390.992	389.985	0.064295	0.223077	0.118907	0.238569	0.380124	0.143739	0.0517571	0.153376	-0.00245537	0.16163	0.872256	-0.929922	0.148864	-0.0927392	0.0244057	0.16035	-0.111539	-0.119557	0.242208	0.302851	0.293286	-0.929922	0.0159693	0.269597	0.170169	-0.164853	0.0490881	-0.0472577	0.0153296	-0.0892277	0.133115	0.136855	-0.101547	-0.116168	-0.00651237	0.0763642	-0.0772601	-0.189484	0.0215074	-0.0537511	-0.929922	-0.0293603	0.131841	-0.166629	-0.165238	-0.231786	0.0820969	-0.0151629
389.008	390.015	-0.297189	-0.297189	0.558869	-0.297189	-0.297189	-0.297189	0.655521	-0.297189	-0.297189	-0.297189	-0.297189	0.449319	-0.297189	0.675401	0.577252	0.405231	-0.297189	0.540504	0.531987	0.565239	-0.297189	-0.297189	-0.297189	0.657304	-0.297189	-0.297189	0.500196	-0.297189	-0.297189	0.417417	-0.297189	-0.297189	0.452649	0.400811	-0.297189	-0.297189	-0.297189	-0.297189	-0.297189	-0.297189	-0.297189	-0.297189	-0.297189	-0.297189	0.497566	0.617946	-0.297189	0.542876
389.01	390.017	0.640148	-0.252756	-0.252756	0.705429	-0.252756	-0.252756	-0.252756	-0.252756	-0.252756	-0.252756	0.530178	-0.252756	-0.252756	-0.252756	-0.252756	-0.252756	-0.252756	0.642583	-0.252756	-0.252756	-0.252756	-0.252756	-0.252756	-0.252756	0.577795	-0.252756	-0.252756	-0.252756	-0.252756	-0.252756	-0.252756	0.683106	0.464789	0.569607	0.560281	-0.252756	0.731926	0.595473	-0.252756	-0.252756	-0.252756	0.551562	0.445222	0.601424	0.546947	-0.252756	-0.252756	-0.252756
389.025	390.032	-0.192522	-0.192522	0.743982	-0.192522	-0.192522	-0.192522	-0.192522	0.692335	0.841414	-0.192522	0.811129	0.75822	-0.192522	-0.192522	-0.192522	-0.192522	-0.192522	-0.192522	-0.192522	-0.192522	-0.192522	-0.192522	0.761704	-0.192522	-0.192522	0.901855	-0.192522	-0.192522	-0.192522	-0.192522	-0.192522	-0.192522	-0.192522	-0.192522	-0.192522	0.901549	-0.192522	-0.192522	0.506016	-0.192522	-0.192522	-0.192522	-0.192522	-0.192522	0.78268	-0.192522	-0.192522	-0.192522
389.026	390.033	-0.40402	0.372569	-0.40402	0.55108	-0.40402	0.449143	0.582844	-0.40402	-0.40402	-0.40402	-0.40402	-0.40402	0.598127	-0.40402	0.531115	0.309295	-0.40402	0.486313	-0.40402	-0.40402	-0.40402	0.512351	-0.40402	0.598897	0.444186	-0.40402	0.517872	-0.40402	-0.40402	0.29818	0.417039	0.582326	-0.40402	0.43647	-0.40402	-0.40402	-0.40402	0.504603	-0.40402	-0.40402	0.419728	-0.40402	0.294715	0.496955	-0.40402	0.58409	-0.40402	0.4715
389.027	390.034	-0.316662	-0.316662	-0.316662	-0.316662	0.702643	-0.316662	-0.316662	-0.316662	-0.316662	0.381699	-0.316662	-0.316662	-0.316662	0.865814	-0.316662	-0.316662	0.624362	-0.316662	0.793379	0.773303	-0.316662	-0.316662	0.764398	-0.316662	-0.316662	0.859	-0.316662	-0.316662	-0.316662	-0.316662	-0.316662	-0.316662	-0.316662	-0.316662	-0.316662	-0.316662	0.857063	-0.316662	-0.316662	0.767817	-0.316662	0.802664	0.595884	-0.316662	-0.316662	-0.316662	0.832104	0.808776
389.027	390.035	-0.251214	0.573888	-0.251214	-0.251214	-0.251214	-0.251214	-0.251214	-0.251214	0.689584	-0.251214	-0.251214	-0.251214	0.780451	-0.251214	0.782911	-0.251214	-0.251214	-0.251214	0.694411	-0.251214	0.472275	-0.251214	-0.251214	-0.251214	-0.251214	-0.251214	-0.251214	0.596011	-0.251214	-0.251214	0.597071	-0.251214	-0.251214	-0.251214	-0.251214	0.765015	-0.251214	-0.251214	0.447469	-0.251214	0.64458	-0.251214	-0.251214	0.708531	0.673383	-0.251214	-0.251214	-0.251214
389.028	390.035	0.621603	-0.310264	0.479461	0.610975	0.470727	0.493348	0.664588	0.4473	-0.310264	-0.310264	-0.310264	-0.310264	-0.310264	-0.310264	-0.310264	0.394115	0.388508	0.53245	-0.310264	-0.310264	-0.310264	-0.310264	-0.310264	-0.310264	0.537422	-0.310264	-0.310264	-0.310264	0.410648	0.406176	-0.310264	0.643729	0.434184	0.521522	0.474214	-0.310264	-0.310264	0.567316	-0.310264	0.519901	-0.310264	-0.310264	-0.310264	-0.310264	-0.310264	-0.310264	-0.310264	-0.310264
389.029	390.036	0.891501	-0.247177	-0.247177	-0.247177	-0.247177	-0.247177	-0.247177	-0.247177	-0.247177	0.45124	-0.247177	0.789773	-0.247177	-0.247177	-0.247177	-0.247177	-0.247177	-0.247177	-0.247177	-0.247177	-0.247177	0.874033	-0.247177	0.928889	-0.247177	0.903317	-0.247177	0.737864	-0.247177	-0.247177	-0.247177	-0.247177	0.738821	-0.247177	-0.247177	-0.247177	0.912583	-0.247177	0.573925	-0.247177	-0.247177	-0.247177	-0.247177	-0.247177	-0.247177	-0.247177	0.875265	-0.247177
389.049	390.056	-0.541698	0.293842	-0.541698	0.497933	0.307425	-0.541698	0.541986	0.233637	0.402453	-0.541698	0.398136	-0.541698	0.528691	0.513961	0.46645	0.157256	-0.541698	0.421535	0.382678	-0.541698	0.165358	0.317146	-0.541698	-0.541698	0.317574	0.477052	0.38725	-0.541698	-0.541698	-0.541698	0.239201	-0.541698	-0.541698	0.316743	0.29166	0.511846	-0.541698	0.366233	-0.541698	-0.541698	0.268964	0.405423	-0.541698	0.38962	-0.541698	-0.541698	0.361674	0.351354
389.05	390.057	0.756226	-0.269616	0.63341	0.808251	-0.269616	0.610492	-0.269616	-0.269616	-0.269616	-0.269616	-0.269616	-0.269616	-0.269616	-0.269616	-0.269616	-0.269616	-0.269616	-0.269616	-0.269616	0.690469	-0.269616	-0.269616	0.603376	0.860894	-0.269616	-0.269616	-0.269616	0.576718	-0.269616	0.429335	-0.269616	0.830024	-0.269616	-0.269616	-0.269616	-0.269616	0.836576	-0.269616	-0.269616	0.60985	-0.269616	-0.269616	-0.269616	-0.269616	0.634755	0.825815	-0.269616	-0.269616
389.051	390.058	0.124303	-0.0255731	-0.00304053	0.165057	-0.0209441	-0.0159373	0.218775	-0.101326	0.0826408	-0.458059	0.0602005	-0.0498459	0.192667	0.181611	0.132032	-0.151407	-0.172061	0.101703	0.0335122	0.0447977	-0.165454	-0.0195184	-0.0490651	0.223572	-0.0204561	0.12964	0.0559767	-0.0752567	-0.0753049	-0.205606	-0.0924323	0.189612	-0.0903492	-0.0218437	-0.0375173	0.180869	0.208887	0.028927	-0.332353	-0.0290321	-0.0636986	0.057521	-0.225011	0.0388846	-0.0147028	0.189537	0.03225	0.00271695
389.061	390.069	0.834605	-0.36435	-0.36435	-0.36435	0.6781	0.710844	-0.36435	0.568702	-0.36435	-0.36435	-0.36435	0.668811	0.998546	-0.36435	-0.36435	-0.36435	0.334371	-0.36435	-0.36435	0.851652	-0.36435	-0.36435	-0.36435	1.06548	0.700265	0.88664	0.768946	-0.36435	-0.36435	0.338902	-0.36435	-0.36435	-0.36435	-0.36435	-0.36435	-0.36435	-0.36435	-0.36435	-0.36435	0.626958	0.55706	-0.36435	-0.36435	0.740724	0.692941	-0.36435	-0.36435	-0.36435
389.074	390.081	-0.354867	-0.354867	0.557351	-0.354867	0.549312	-0.354867	-0.354867	-0.354867	0.640941	0.34367	-0.354867	-0.354867	-0.354867	0.64952	0.68112	0.457458	-0.354867	-0.354867	-0.354867	0.54469	-0.354867	-0.354867	0.564706	-0.354867	0.59745	-0.354867	-0.354867	-0.354867	0.551364	0.475634	-0.354867	0.724274	-0.354867	-0.354867	0.512648	-0.354867	-0.354867	0.647359	-0.354867	0.61318	0.566386	-0.354867	-0.354867	-0.354867	0.617699	0.706119	-0.354867	-0.354867
389.074	390.082	0.752112	0.566468	-0.207295	-0.207295	-0.207295	0.628549	-0.207295	-0.207295	-0.207295	-0.207295	-0.207295	-0.207295	-0.207295	-0.207295	-0.207295	-0.207295	-0.207295	-0.207295	0.713191	-0.207295	-0.207295	-0.207295	-0.207295	0.776209	-0.207295	-0.207295	0.718494	0.585912	-0.207295	-0.207295	0.590424	-0.207295	0.641243	-0.207295	-0.207295	-0.207295	-0.207295	-0.207295	0.491365	-0.207295	-0.207295	-0.207295	-0.207295	-0.207295	-0.207295	-0.207295	0.746446	-0.207295
389.075	390.083	-0.39857	-0.39857	0.387641	-0.39857	-0.39857	-0.39857	0.575412	0.340433	-0.39857	-0.39857	-0.39857	0.422976	0.556352	-0.39857	-0.39857	-0.39857	-0.39857	0.470072	-0.39857	0.425451	0.30013	0.505653	0.422231	-0.39857	0.439988	0.548928	-0.39857	-0.39857	0.34445	-0.39857	-0.39857	0.564969	-0.39857	0.476115	-0.39857	0.542367	0.533276	0.494873	-0.39857	-0.39857	-0.39857	0.514142	-0.39857	-0.39857	0.410066	0.57138	-0.39857	0.470456
389.077	390.084	-0.2931	-0.2931	-0.2931	0.666584	-0.2931	-0.2931	0.712437	-0.2931	-0.2931	-0.2931	-0.2931	-0.2931	0.675365	-0.2931	0.667242	-0.2931	0.432894	-0.2931	-0.2931	-0.2931	0.405523	-0.2931	-0.2931	-0.2931	-0.2931	0.68949	0.641117	0.52524	-0.2931	-0.2931	-0.2931	-0.2931	0.532536	-0.2931	-0.2931	0.721164	0.707336	0.648777	-0.2931	-0.2931	-0.2931	-0.2931	-0.2931	0.622242	-0.2931	-0.2931	0.672122	0.645347
389.091	390.098	-0.159511	0.575824	-0.159511	-0.159511	-0.159511	-0.159511	-0.159511	-0.159511	0.593299	-0.159511	-0.159511	0.705377	-0.159511	-0.159511	-0.159511	-0.159511	-0.159511	-0.159511	-0.159511	-0.159511	-0.159511	0.617468	-0.159511	0.821611	-0.159511	0.643563	-0.159511	0.538464	-0.159511	-0.159511	-0.159511	-0.159511	0.544773	-0.159511	-0.159511	-0.159511	-0.159511	-0.159511	-0.159511	-0.159511	0.551916	-0.159511	-0.159511	-0.159511	-0.159511	0.788127	-0.159511	-0.159511
389.093	390.1	-0.274725	-0.274725	-0.274725	-0.274725	0.473455	-0.274725	-0.274725	-0.274725	0.559632	-0.274725	0.51848	0.423243	0.702614	-0.274725	-0.274725	-0.274725	-0.274725	-0.274725	0.597309	-0.274725	-0.274725	-0.274725	0.56508	-0.274725	-0.274725	0.574519	0.514673	0.485696	-0.274725	-0.274725	-0.274725	-0.274725	-0.274725	-0.274725	-0.274725	-0.274725	-0.274725	0.557985	-0.274725	0.520702	-0.274725	0.426291	-0.274725	0.481045	-0.274725	0.605153	0.606765	-0.274725
389.124	390.132	0.417815	-0.315677	-0.315677	-0.315677	0.410835	0.445417	-0.315677	0.42175	-0.315677	-0.315677	-0.315677	0.387652	0.506268	-0.315677	0.429011	-0.315677	-0.315677	0.391311	-0.315677	-0.315677	-0.315677	0.456273	-0.315677	-0.315677	0.453285	0.553375	-0.315677	-0.315677	-0.315677	0.38226	-0.315677	0.42656	-0.315677	-0.315677	-0.315677	0.406742	-0.315677	0.424236	-0.315677	-0.315677	-0.315677	-0.315677	0.459197	0.396558	0.411933	-0.315677	0.481579	0.434665
391.357	390.35	-0.538445	0.169617	-0.538445	-0.538445	-0.538445	-0.538445	0.256746	0.344975	0.231569	-0.538445	0.159538	-0.538445	0.254201	0.167643	0.214753	0.298147	-0.538445	0.169739	-0.538445	0.52326	0.453254	-0.538445	0.426675	-0.538445	-0.538445	0.258094	0.315036	0.164065	0.358957	0.58041	0.43183	0.461108	0.551955	-0.538445	0.229075	0.198861	0.205682	0.538457	0.353395	0.35348	-0.538445	0.185644	-0.538445	-0.538445	-0.538445	-0.538445	-0.538445	0.561383
390.057	391.064	-0.230744	0.552494	-0.230744	-0.230744	0.523284	0.535494	-0.230744	-0.230744	0.556464	-0.230744	0.708595	-0.230744	0.78996	-0.230744	0.722251	-0.230744	-0.230744	-0.230744	-0.230744	-0.230744	-0.230744	-0.230744	0.532997	-0.230744	-0.230744	-0.230744	-0.230744	0.510813	-0.230744	0.467352	0.598536	-0.230744	-0.230744	0.55274	-0.230744	-0.230744	-0.230744	-0.230744	-0.230744	-0.230744	-0.230744	0.573023	-0.230744	-0.230744	-0.230744	-0.230744	-0.230744	-0.230744
390.058	391.065	0.731985	-0.149089	0.673548	0.887382	-0.149089	-0.149089	-0.149089	-0.149089	-0.149089	-0.149089	-0.149089	0.548963	-0.149089	-0.149089	-0.149089	0.599269	-0.149089	-0.149089	-0.149089	-0.149089	0.602997	-0.149089	-0.149089	-0.149089	-0.149089	-0.149089	0.660979	-0.149089	-0.149089	-0.149089	-0.149089	0.818342	-0.149089	-0.149089	-0.149089	-0.149089	-0.149089	-0.149089	-0.149089	-0.149089	-0.149089	-0.149089	-0.149089	-0.149089	0.589202	-0.149089	-0.149089	-0.149089
415.282	392.293	-0.466428	0.25019	0.349094	0.238575	-0.466428	-0.466428	0.294532	-0.466428	-0.466428	0.395587	-0.466428	-0.466428	-0.466428	-0.466428	-0.466428	0.392408	-0.466428	0.231512	0.411332	0.546027	0.547843	-0.466428	0.394769	0.432699	-0.466428	0.286688	0.355099	0.494806	0.372749	0.425766	-0.466428	-0.466428	0.363205	-0.466428	0.605392	0.433465	0.753093	0.344935	0.395643	-0.466428	-0.466428	-0.466428	-0.466428	0.466018	-0.466428	-0.466428	-0.466428	0.258866
394.874	393.867	-0.436168	0.275816	-0.436168	-0.436168	-0.436168	-0.436168	-0.436168	-0.436168	0.26178	-0.436168	0.610729	-0.436168	0.477873	-0.436168	0.272745	-0.436168	0.385575	0.436055	0.364607	0.34946	0.443414	0.337607	0.309223	-0.436168	-0.436168	0.459726	0.288414	-0.436168	-0.436168	-0.436168	0.407472	0.488964	-0.436168	0.28211	0.400518	0.387919	0.381385	-0.436168	0.387328	-0.436168	0.278878	-0.436168	0.431961	0.279961	-0.436168	-0.436168	0.31118	0.349454
395.277	394.27	-0.287164	-0.287164	0.499348	-0.287164	-0.287164	0.485561	0.485533	-0.287164	0.667268	-0.287164	-0.287164	-0.287164	0.576768	0.60512	-0.287164	0.410851	-0.287164	-0.287164	0.508282	0.435454	-0.287164	-0.287164	0.426435	0.502578	-0.287164	-0.287164	0.539509	0.542418	-0.287164	-0.287164	-0.287164	-0.287164	0.422298	-0.287164	0.552239	-0.287164	-0.287164	-0.287164	0.487018	-0.287164	0.548154	-0.287164	-0.287164	0.494401	-0.287164	-0.287164	-0.287164	-0.287164
393.278	394.286	-0.279216	0.522255	-0.279216	0.44823	-0.279216	-0.279216	-0.279216	0.439002	0.521588	0.438827	-0.279216	-0.279216	0.558373	-0.279216	0.449645	-0.279216	-0.279216	0.495173	-0.279216	-0.279216	-0.279216	0.520159	-0.279216	0.418834	-0.279216	-0.279216	0.647329	0.472781	0.471222	-0.279216	-0.279216	-0.279216	-0.279216	-0.279216	0.508837	-0.279216	-0.279216	0.568113	0.455671	-0.279216	-0.279216	-0.279216	0.458976	0.539891	-0.279216	-0.279216	-0.279216	-0.279216
398.741	397.734	-0.44245	0.29422	0.327882	-0.44245	-0.44245	0.326052	-0.44245	0.356849	-0.44245	0.304956	-0.44245	0.322134	-0.44245	-0.44245	-0.44245	0.270753	0.303257	0.394475	0.331665	-0.44245	-0.44245	0.414495	-0.44245	-0.44245	0.368462	0.488908	-0.44245	0.392685	0.258245	0.282058	-0.44245	0.257234	-0.44245	-0.44245	0.274729	0.440973	-0.44245	0.255491	-0.44245	0.349137	-0.44245	0.346386	0.350094	0.316436	0.413228	0.312067	-0.44245	0.475199
398.762	397.755	0.569704	0.584616	0.486173	0.597247	0.385005	-0.387145	-0.387145	0.310809	-0.387145	0.342937	-0.387145	-0.387145	-0.387145	0.324909	-0.387145	0.311001	-0.387145	0.324482	0.316154	-0.387145	-0.387145	-0.387145	-0.387145	0.326274	0.368392	0.356006	-0.387145	-0.387145	-0.387145	-0.387145	-0.387145	-0.387145	0.344398	-0.387145	0.313172	0.354163	0.320071	-0.387145	-0.387145	-0.387145	0.38447	-0.387145	0.355973	0.456489	0.333409	0.405158	-0.387145	0.460231
420.885	397.896	-0.143227	-0.113082	-0.0462878	-0.89932	-0.0552247	-0.0405051	0.0229175	0.0431107	0.149631	-0.00528421	-0.89932	0.168777	-0.0126637	-0.126092	-0.107631	-0.00563742	0.0532542	0.129055	0.0531686	-0.121771	-0.0958461	0.0987267	-0.064081	-0.89932	0.113521	0.170913	-0.20125	0.0398648	0.118878	0.131783	0.109626	0.190306	0.0914009	0.137769	0.181705	0.0395515	0.129089	-0.0351939	0.169856	0.172499	0.244405	0.0861634	0.111414	0.235475	0.126418	0.0586573	0.110628	0.138587
399.09	398.083	-0.082204	-0.143833	-0.0412019	0.0269485	-0.869616	-0.0251128	0.0169045	-0.0835181	-0.869616	0.142044	-0.0966528	0.0250851	0.0954511	-0.869616	0.280134	-0.0493344	-0.0895047	-0.0016539	-0.0191962	-0.0392327	0.222929	-0.102187	0.323819	0.050211	0.0823897	0.0128924	0.0531116	-0.0171398	-0.171519	0.0472913	0.0918992	-0.0279053	0.53437	-0.132171	0.175421	0.168633	0.00389625	0.238264	0.208277	0.194854	0.114901	0.00669233	0.207805	-0.0144049	0.517064	-0.0113353	0.0273921	-0.0964605
399.278	398.271	0.616935	0.600268	0.672287	0.571959	0.385629	0.519765	0.38068	0.53938	0.49757	0.342413	0.255071	-0.466514	0.496872	-0.466514	0.293781	0.291309	-0.466514	0.252847	0.38921	0.569225	-0.466514	0.363968	-0.466514	0.367331	-0.466514	-0.466514	0.318617	0.298316	-0.466514	-0.466514	-0.466514	-0.466514	0.265872	0.23142	0.371075	0.279614	-0.466514	-0.466514	0.286543	-0.466514	0.27187	-0.466514	-0.466514	-0.466514	-0.466514	-0.466514	-0.466514	-0.466514
399.326	398.319	-0.162045	-0.162045	-0.162045	-0.162045	-0.162045	-0.162045	-0.162045	-0.162045	-0.162045	-0.162045	0.694044	-0.162045	0.614133	0.535973	-0.162045	-0.162045	-0.162045	-0.162045	-0.162045	-0.162045	1.02257	-0.162045	0.572606	0.565294	-0.162045	-0.162045	-0.162045	-0.162045	-0.162045	0.760466	0.58684	-0.162045	-0.162045	-0.162045	-0.162045	-0.162045	-0.162045	0.537581	-0.162045	-0.162045	-0.162045	-0.162045	-0.162045	-0.162045	-0.162045	-0.162045	-0.162045	-0.162045
400.342	399.335	0.687881	0.420612	0.406539	0.524823	0.52628	-0.399138	0.517385	-0.399138	-0.399138	0.298837	-0.399138	-0.399138	0.414384	0.603801	-0.399138	0.35822	-0.399138	-0.399138	-0.399138	0.44849	0.385303	-0.399138	0.315534	0.438713	-0.399138	-0.399138	-0.399138	0.531521	0.387414	-0.399138	-0.399138	0.403489	0.39538	0.530855	0.343151	-0.399138	-0.399138	-0.399138	-0.399138	-0.399138	-0.399138	0.430104	-0.399138	0.310559	0.315812	-0.399138	-0.399138	-0.399138
401.342	400.334	-0.270084	-0.270084	-0.270084	-0.270084	-0.270084	-0.270084	-0.270084	0.486915	-0.270084	-0.270084	0.501501	-0.270084	-0.270084	-0.270084	0.470318	0.679148	-0.270084	-0.270084	-0.270084	0.655048	1.0081	-0.270084	0.55112	-0.270084	-0.270084	0.489453	0.443039	-0.270084	-0.270084	0.482313	0.578667	0.640877	-0.270084	-0.270084	-0.270084	0.643961	0.427871	-0.270084	-0.270084	-0.270084	-0.270084	-0.270084	-0.270084	-0.270084	-0.270084	0.472933	-0.270084	0.651584
424.897	401.908	-0.656082	0.113098	0.133101	-0.656082	-0.656082	-0.656082	0.201965	0.184837	0.0673562	-0.656082	-0.656082	0.293508	0.171729	-0.656082	0.0418876	0.09746	0.14925	0.204403	0.133151	0.0444681	0.131207	0.0914909	-0.656082	-0.656082	-0.656082	0.310358	0.118984	0.191902	0.22806	0.197641	0.316533	0.280292	0.122411	0.17873	0.26288	0.134173	0.166811	0.161703	0.161919	0.32561	0.295156	0.321523	0.116767	0.301205	-0.656082	0.215381	0.0507651	0.339984
403.357	402.35	-0.341072	-0.341072	-0.341072	-0.341072	-0.341072	-0.341072	0.360601	-0.341072	-0.341072	-0.341072	0.48056	-0.341072	-0.341072	-0.341072	-0.341072	0.366019	-0.341072	-0.341072	-0.341072	0.600383	0.647549	-0.341072	0.508236	-0.341072	-0.341072	0.602543	0.449292	-0.341072	0.473551	0.636909	0.507319	0.793042	0.443194	-0.341072	0.473195	-0.341072	0.453565	0.454331	0.366317	-0.341072	-0.341072	-0.341072	-0.341072	-0.341072	-0.341072	-0.341072	-0.341072	0.632807
403.304	404.312	-0.362114	0.772595	-0.362114	-0.362114	-0.362114	0.455083	-0.362114	-0.362114	0.4778	0.336132	-0.362114	-0.362114	0.841147	-0.362114	0.565872	0.471915	-0.362114	-0.362114	-0.362114	-0.362114	0.394262	0.497415	-0.362114	0.864986	-0.362114	-0.362114	0.627888	0.522716	-0.362114	-0.362114	-0.362114	-0.362114	-0.362114	0.445403	0.569199	0.623116	0.621889	-0.362114	-0.362114	-0.362114	0.375658	-0.362114	-0.362114	-0.362114	0.389276	0.436444	-0.362114	-0.362114
403.307	404.314	0.0539486	0.421619	-0.854238	0.303512	0.101597	0.168767	0.359012	0.316031	0.162837	-0.854238	0.0266001	0.02878	0.493998	0.300751	0.20278	0.12423	-0.854238	0.236541	0.0798334	0.297423	0.0906375	0.121252	-0.854238	0.509554	-0.854238	0.141445	0.224601	0.180691	0.355587	-0.854238	0.081357	0.0837556	-0.15625	0.0536777	0.239011	0.253217	0.26925	0.0283246	0.130654	-0.854238	0.0663681	-0.0569627	0.0551626	0.210698	-0.854238	0.0214554	-0.0278931	0.0285217
403.31	404.317	0.618935	-0.230789	0.681038	-0.230789	-0.230789	-0.230789	0.826934	-0.230789	0.652109	0.545303	-0.230789	0.535242	-0.230789	0.868831	0.785059	0.657245	0.500419	-0.230789	-0.230789	-0.230789	-0.230789	-0.230789	-0.230789	-0.230789	-0.230789	-0.230789	-0.230789	-0.230789	-0.230789	-0.230789	-0.230789	-0.230789	-0.230789	-0.230789	-0.230789	0.854089	-0.230789	-0.230789	-0.230789	-0.230789	-0.230789	-0.230789	0.467246	-0.230789	0.54674	-0.230789	-0.230789	-0.230789
405.337	404.329	-0.139733	-0.139733	-0.139733	-0.139733	-0.139733	-0.139733	-0.139733	-0.139733	-0.139733	-0.139733	0.60649	-0.139733	-0.139733	-0.139733	-0.139733	-0.139733	-0.139733	-0.139733	-0.139733	0.719771	0.734532	-0.139733	-0.139733	-0.139733	-0.139733	-0.139733	-0.139733	-0.139733	0.558238	0.704394	-0.139733	-0.139733	-0.139733	-0.139733	-0.139733	-0.139733	0.639483	0.639962	-0.139733	-0.139733	-0.139733	-0.139733	-0.139733	-0.139733	-0.139733	-0.139733	-0.139733	0.559304
405.373	404.366	-0.61858	-0.61858	-0.61858	0.138771	-0.61858	-0.61858	-0.61858	0.245884	0.304667	-0.61858	0.287668	-0.61858	0.237036	0.093369	0.36385	0.406545	-0.61858	0.194066	-0.61858	0.469581	0.417715	-0.61858	0.393331	0.09712	-0.61858	0.38256	0.153907	0.239278	0.375626	0.450049	0.51097	0.490142	0.436998	0.0793997	0.18846	0.110472	0.328702	0.410888	0.30168	0.320131	0.114246	-0.61858	0.132659	-0.61858	0.215277	-0.61858	-0.61858	0.329566
407.389	406.381	-0.13893	-0.13893	-0.13893	-0.13893	-0.13893	-0.13893	-0.13893	-0.13893	0.623107	-0.13893	-0.13893	-0.13893	-0.13893	-0.13893	-0.13893	0.660409	-0.13893	-0.13893	-0.13893	0.559092	-0.13893	-0.13893	-0.13893	-0.13893	-0.13893	0.717287	-0.13893	-0.13893	-0.13893	-0.13893	0.566445	0.582524	0.607162	-0.13893	-0.13893	-0.13893	-0.13893	-0.13893	-0.13893	-0.13893	-0.13893	-0.13893	-0.13893	-0.13893	-0.13893	-0.13893	-0.13893	0.665644
430.914	407.925	-0.184739	-0.187307	-0.140306	-0.260029	-0.254236	-0.252848	-0.0710193	-0.0565508	0.01436	-0.107299	-0.30285	0.168426	0.140713	-0.145546	-0.0954907	-0.0333857	0.153602	0.123527	-0.063736	-0.0944558	-0.125597	0.0868101	-0.158231	-0.285076	-0.143929	0.179097	-0.035013	0.102478	0.102137	0.0584078	0.156837	0.0740456	0.0377072	0.109963	0.116444	0.14332	0.159468	-0.0682113	0.0823637	0.15233	0.211582	0.110032	0.0665726	0.205414	0.0621658	-0.0628228	0.0711077	0.132336
409.344	408.337	0.301784	0.265979	0.195068	0.347905	0.0515944	0.457825	0.224283	0.156313	0.204645	0.335075	-0.667072	-0.667072	0.14398	-0.667072	-0.667072	0.229128	-0.667072	0.34491	0.0778451	-0.667072	0.189667	0.071834	0.135839	-0.667072	0.0769947	0.374574	-0.667072	-0.667072	0.189616	0.0795817	0.0991432	0.089482	0.179173	0.0383786	0.354625	-0.667072	0.511096	0.141883	0.264054	-0.667072	0.448979	-0.667072	0.204306	0.358691	0.154051	0.217686	0.136973	0.220039
412.974	411.967	-0.0796394	0.130764	0.0394984	0.0860307	0.328173	0.0467315	-0.0827705	0.119742	-0.138124	0.078378	0.821155	-0.212495	0.159457	-0.0820253	-0.0788647	0.0528797	-0.0500044	-0.105868	0.124842	0.229297	0.168667	-0.276093	-0.0961061	0.126761	0.061628	-0.156068	0.0246748	-0.0277681	0.0588541	-0.0379898	0.15478	0.121975	-0.115906	-0.0261363	-0.0767278	0.0953134	-0.199536	-0.187279	-0.028143	-0.173008	-0.248073	-0.0349811	0.0842328	-0.0553792	-0.173225	-0.0568059	-0.0934308	-0.0378407
411.033	412.04	-0.186964	0.582239	0.595216	0.547191	-0.186964	-0.186964	0.671383	-0.186964	-0.186964	-0.186964	-0.186964	-0.186964	0.607689	-0.186964	-0.186964	-0.186964	-0.186964	-0.186964	-0.186964	-0.186964	-0.186964	-0.186964	0.536683	0.551737	-0.186964	-0.186964	-0.186964	0.510974	-0.186964	-0.186964	-0.186964	-0.186964	-0.186964	0.587018	-0.186964	0.630386	0.664396	-0.186964	-0.186964	-0.186964	-0.186964	-0.186964	-0.186964	0.619703	-0.186964	-0.186964	-0.186964	-0.186964
413.267	412.259	-0.495807	0.302029	0.460416	0.608067	-0.495807	0.259312	0.405272	0.36934	0.642277	0.294306	0.202478	-0.495807	0.214704	-0.495807	-0.495807	0.358168	-0.495807	0.250547	0.313857	0.483531	0.533482	-0.495807	-0.495807	0.45245	0.351591	-0.495807	0.952307	0.20215	0.208506	-0.495807	-0.495807	-0.495807	0.219551	-0.495807	0.301853	0.256331	0.232351	-0.495807	-0.495807	0.235456	-0.495807	-0.495807	-0.495807	0.228557	-0.495807	-0.495807	-0.495807	0.534563
413.342	412.334	-0.122407	-0.122407	-0.122407	-0.122407	-0.122407	-0.122407	0.575533	-0.122407	-0.122407	-0.122407	-0.122407	-0.122407	-0.122407	-0.122407	-0.122407	-0.122407	-0.122407	-0.122407	-0.122407	0.605409	0.723451	-0.122407	-0.122407	-0.122407	-0.122407	-0.122407	0.585861	-0.122407	-0.122407	0.678694	-0.122407	-0.122407	0.628665	-0.122407	-0.122407	-0.122407	-0.122407	-0.122407	-0.122407	-0.122407	-0.122407	-0.122407	-0.122407	-0.122407	-0.122407	-0.122407	-0.122407	0.622267
415.237	414.23	0.283756	0.0131493	0.266365	0.124884	0.00290694	0.0519738	0.185718	0.300852	0.405102	0.266992	0.208731	-0.0833932	0.122258	0.120999	0.0254463	0.120884	-0.889014	-0.113576	0.135042	0.258686	0.141554	-0.889014	0.160109	0.170626	-0.0232668	-0.0236196	0.225291	0.00807165	-0.0255675	-0.0702906	-0.161016	-0.074374	0.0145635	-0.0178887	0.0776337	-0.0673523	-0.15225	-0.100107	-0.0559953	-0.165716	0.0215752	0.00054317	-0.158403	0.0176333	-0.112205	-0.0080607	-0.157977	-0.111972
415.357	414.35	-0.462436	-0.462436	-0.462436	-0.462436	-0.462436	-0.462436	0.356298	0.33966	0.418284	-0.462436	0.291684	0.327896	0.23556	-0.462436	-0.462436	0.3578	-0.462436	0.441409	-0.462436	0.463163	0.344916	-0.462436	0.291329	-0.462436	-0.462436	0.34684	0.314129	-0.462436	0.485413	0.53735	0.385509	0.313405	0.446284	0.324725	0.269901	0.273131	0.434131	0.324015	0.303404	0.245026	-0.462436	-0.462436	-0.462436	-0.462436	0.287325	-0.462436	-0.462436	0.448557
438.985	415.995	-0.0282217	0.0663917	0.0504182	0.0333856	0.041162	0.0137603	0.0163466	0.0342158	0.0121575	0.0491384	-0.0176041	-0.0623249	0.00900921	-0.066353	-0.030643	0.0481977	-0.010362	-0.0479724	0.0413586	-0.018165	-0.0620978	-0.0686305	0.00065921	-0.00420173	0.0293151	0.0105031	-0.00980923	-0.0435362	0.0341977	0.0705352	0.0561646	0.0815576	-0.0356184	0.00176196	0.00476508	0.0218183	-0.0464006	-0.101019	-2.13017e-05	-0.022392	-0.0576339	-0.0132234	0.00487547	-0.0212161	-0.0319552	-0.0309154	0.0487265	0.0206054
417.337	416.329	-0.166825	-0.166825	-0.166825	-0.166825	-0.166825	-0.166825	-0.166825	-0.166825	0.638588	-0.166825	0.598897	-0.166825	-0.166825	-0.166825	-0.166825	-0.166825	-0.166825	-0.166825	-0.166825	-0.166825	0.794132	-0.166825	-0.166825	-0.166825	-0.166825	0.538726	-0.166825	-0.166825	-0.166825	0.57471	-0.166825	0.607388	0.531186	-0.166825	-0.166825	-0.166825	-0.166825	0.569579	-0.166825	-0.166825	-0.166825	-0.166825	-0.166825	-0.166825	-0.166825	-0.166825	-0.166825	0.551849
417.32	418.327	-0.225623	0.904233	-0.225623	0.774018	-0.225623	-0.225623	0.842052	0.790143	-0.225623	-0.225623	-0.225623	-0.225623	0.956396	0.782792	-0.225623	-0.225623	-0.225623	-0.225623	-0.225623	0.76663	-0.225623	-0.225623	-0.225623	-0.225623	-0.225623	0.472472	-0.225623	-0.225623	-0.225623	-0.225623	-0.225623	-0.225623	-0.225623	0.558832	0.681406	-0.225623	-0.225623	-0.225623	0.55612	-0.225623	-0.225623	-0.225623	-0.225623	-0.225623	-0.225623	0.488592	-0.225623	-0.225623
417.322	418.329	0.383302	0.783578	-0.431841	-0.431841	-0.431841	0.396823	0.682163	0.636789	0.465082	0.26614	-0.431841	-0.431841	0.807175	0.64911	0.595158	-0.431841	-0.431841	0.546917	0.287692	-0.431841	0.328161	-0.431841	-0.431841	0.875093	-0.431841	0.325257	0.413246	-0.431841	0.612621	-0.431841	0.300886	0.478449	-0.431841	-0.431841	-0.431841	0.587922	0.526715	-0.431841	-0.431841	-0.431841	-0.431841	-0.431841	-0.431841	0.41058	0.300861	-0.431841	-0.431841	-0.431841
419.352	418.345	-0.112015	-0.112015	-0.112015	-0.112015	-0.112015	-0.112015	-0.112015	-0.112015	-0.112015	-0.112015	-0.112015	-0.112015	-0.112015	-0.112015	0.681532	-0.112015	-0.112015	-0.112015	-0.112015	0.710085	-0.112015	-0.112015	-0.112015	-0.112015	-0.112015	-0.112015	-0.112015	-0.112015	-0.112015	0.743384	-0.112015	0.585957	0.824682	-0.112015	-0.112015	-0.112015	-0.112015	0.635024	-0.112015	-0.112015	-0.112015	-0.112015	-0.112015	-0.112015	-0.112015	-0.112015	-0.112015	0.635994
421.332	420.324	-0.228514	-0.228514	-0.228514	-0.228514	-0.228514	-0.228514	-0.228514	-0.228514	-0.228514	-0.228514	-0.228514	-0.228514	-0.228514	-0.228514	-0.228514	0.469448	-0.228514	-0.228514	-0.228514	0.670168	0.80558	-0.228514	0.654415	-0.228514	-0.228514	0.547201	-0.228514	-0.228514	0.532374	0.565192	-0.228514	0.489639	0.560573	-0.228514	-0.228514	-0.228514	0.616661	0.550276	-0.228514	0.583798	-0.228514	-0.228514	-0.228514	-0.228514	-0.228514	-0.228514	-0.228514	0.651314
422.747	421.74	0.604346	0.605545	-0.115898	-0.115898	-0.115898	-0.115898	0.62954	0.615837	-0.115898	-0.115898	-0.115898	-0.115898	-0.115898	-0.115898	-0.115898	-0.115898	-0.115898	-0.115898	0.582034	-0.115898	-0.115898	-0.115898	-0.115898	-0.115898	-0.115898	0.651682	-0.115898	0.591609	-0.115898	-0.115898	-0.115898	-0.115898	-0.115898	-0.115898	-0.115898	-0.115898	-0.115898	-0.115898	0.587127	-0.115898	-0.115898	-0.115898	-0.115898	-0.115898	-0.115898	-0.115898	-0.115898	-0.115898
423.347	422.34	-0.324602	-0.324602	-0.324602	-0.324602	-0.324602	-0.324602	-0.324602	-0.324602	0.373345	-0.324602	-0.324602	-0.324602	0.376249	-0.324602	0.386744	0.504567	-0.324602	-0.324602	-0.324602	0.605367	0.652518	-0.324602	0.464333	-0.324602	-0.324602	0.433364	0.582853	-0.324602	0.508319	0.602197	-0.324602	0.484086	0.607476	0.402208	-0.324602	-0.324602	0.461461	0.490073	0.454634	-0.324602	-0.324602	-0.324602	-0.324602	-0.324602	-0.324602	-0.324602	-0.324602	0.504041
424.342	423.335	0.666237	0.522753	0.550635	0.569231	-0.199635	-0.199635	0.567292	-0.199635	-0.199635	-0.199635	-0.199635	-0.199635	-0.199635	0.908633	-0.199635	0.634113	-0.199635	-0.199635	-0.199635	0.699845	-0.199635	-0.199635	-0.199635	-0.199635	-0.199635	-0.199635	-0.199635	-0.199635	-0.199635	-0.199635	-0.199635	-0.199635	-0.199635	0.629807	0.656303	0.498306	0.682994	-0.199635	-0.199635	-0.199635	-0.199635	-0.199635	-0.199635	-0.199635	-0.199635	-0.199635	-0.199635	-0.199635
425.363	424.356	-0.0775107	-0.0775107	-0.0775107	-0.0775107	-0.0775107	-0.0775107	-0.0775107	-0.0775107	-0.0775107	-0.0775107	-0.0775107	-0.0775107	-0.0775107	-0.0775107	-0.0775107	-0.0775107	-0.0775107	-0.0775107	-0.0775107	0.768485	-0.0775107	-0.0775107	-0.0775107	-0.0775107	-0.0775107	-0.0775107	0.662589	-0.0775107	-0.0775107	0.780467	-0.0775107	-0.0775107	-0.0775107	-0.0775107	-0.0775107	-0.0775107	-0.0775107	-0.0775107	-0.0775107	-0.0775107	-0.0775107	-0.0775107	-0.0775107	-0.0775107	-0.0775107	-0.0775107	-0.0775107	0.62046
426.358	425.351	0.39943	0.363517	0.232949	0.410241	0.191051	0.137442	0.347319	-0.715017	-0.715017	0.0235919	-0.715017	0.281618	0.282486	0.728286	0.152244	0.0493946	-0.715017	0.221213	0.139828	0.385513	0.0777062	-0.715017	0.23874	0.322874	-0.715017	0.1523	0.0605849	0.270498	0.164752	0.234938	-0.00172904	0.17184	-0.715017	0.375688	0.351567	0.268377	0.294675	-0.715017	0.0450941	0.0249692	-0.0170268	0.0845885	-0.715017	0.0118171	0.115829	-0.00635769	-0.715017	-0.715017
427.303	426.296	-0.276039	0.497248	0.472022	0.447609	-0.276039	-0.276039	0.428523	-0.276039	0.640881	0.421963	-0.276039	-0.276039	0.505096	0.586174	0.491776	-0.276039	-0.276039	-0.276039	0.513561	0.503281	0.444135	-0.276039	-0.276039	0.541771	-0.276039	-0.276039	0.543128	-0.276039	-0.276039	-0.276039	-0.276039	-0.276039	-0.276039	-0.276039	-0.276039	0.425854	-0.276039	-0.276039	-0.276039	0.479356	-0.276039	-0.276039	-0.276039	0.459188	0.43169	-0.276039	-0.276039	-0.276039
428.997	427.99	-0.392971	-0.392971	-0.392971	-0.392971	0.364554	-0.392971	0.424544	-0.392971	-0.392971	-0.392971	-0.392971	0.434174	-0.392971	-0.392971	0.349878	-0.392971	-0.392971	-0.392971	0.32839	-0.392971	0.333698	-0.392971	0.445354	-0.392971	-0.392971	-0.392971	-0.392971	0.326764	0.349631	0.515544	0.304966	-0.392971	0.593544	-0.392971	0.38994	0.350453	0.450381	0.503244	-0.392971	0.402955	0.513118	0.360361	0.543101	0.446255	0.67056	-0.392971	0.399445	0.416397
429.022	428.015	0.0637192	0.148759	0.182002	0.0445432	0.113938	0.0239654	-0.00559086	0.0275565	-0.803304	-0.0207885	-0.105046	-0.0059276	0.0919164	0.324568	0.110162	0.0492127	0.0511249	0.0158039	0.132757	-0.09584	-0.0903981	0.00997077	-0.053476	0.0891435	-0.803304	0.0687526	-0.0787179	0.158077	0.139526	0.00217298	0.0234262	0.072048	-0.00385452	0.0178467	0.257868	0.0906093	-0.803304	0.0327623	0.033817	-0.101349	0.157601	-0.00838004	0.125683	0.116067	0.121731	-0.044328	0.06936	0.0347312
429.337	428.329	-0.548328	-0.548328	-0.548328	-0.548328	-0.548328	-0.548328	0.164476	-0.548328	0.232132	0.319472	0.336202	0.149632	0.18873	0.175058	0.154664	0.308952	-0.548328	0.241787	0.177901	0.538013	0.505891	0.18918	0.330303	-0.548328	-0.548328	0.275515	0.323442	-0.548328	0.404096	0.524212	0.447066	0.318605	0.273808	-0.548328	0.287515	-0.548328	0.404239	0.343789	0.324663	0.278932	-0.548328	0.216549	0.256091	-0.548328	0.332131	-0.548328	-0.548328	0.370079
429.373	428.366	-0.561614	-0.3455	-0.0578001	-0.111595	-0.196662	-0.0253475	0.0703543	-0.00254793	0.0329881	-0.0348791	-0.146657	-0.0976855	-0.057697	0.0859936	0.0717416	0.00316022	-0.0629135	0.0473824	-0.122875	-0.0451851	-0.0516831	-0.0387049	-0.0356902	-0.0373864	-0.280374	0.156585	-0.0733907	0.0494152	0.168648	0.0665329	0.0258067	0.0525669	0.0314031	0.0959665	0.187946	0.146359	0.0526696	0.156188	0.0936038	0.0241835	0.0858901	0.0305898	0.128433	0.169072	0.0415537	-0.0437533	-0.0154528	0.18903
431.352	430.345	-0.775227	-0.0328049	-0.0771763	-0.775227	-0.775227	0.0151337	0.207564	-0.03774	0.217366	0.133233	0.28441	-0.775227	0.10786	0.0648751	0.0398397	0.240037	-0.00641799	0.201512	-0.775227	0.386457	0.345279	-0.0529795	0.236098	-0.775227	-0.775227	0.369756	0.246275	0.00682515	0.274889	0.510487	0.304875	0.41557	0.24443	-0.0397147	0.0754863	0.0797871	0.205681	0.290509	0.262721	0.135609	0.0473579	0.193139	0.0134918	-0.0355277	0.110217	-0.775227	-0.775227	0.427561
432.776	431.768	-0.227294	0.506353	0.55005	-0.227294	-0.227294	-0.227294	-0.227294	-0.227294	0.48259	-0.227294	-0.227294	0.522578	-0.227294	-0.227294	-0.227294	-0.227294	-0.227294	-0.227294	0.585344	-0.227294	0.513702	-0.227294	-0.227294	-0.227294	-0.227294	0.62297	-0.227294	0.530272	-0.227294	-0.227294	0.498997	-0.227294	-0.227294	-0.227294	0.522728	-0.227294	-0.227294	-0.227294	0.535126	0.475206	0.522907	-0.227294	-0.227294	-0.227294	0.470685	-0.227294	-0.227294	0.615788
454.95	431.96	-0.0461018	-0.0162428	0.0110036	-0.0647671	-0.181336	-0.043718	0.0719899	0.00859474	0.0277783	0.0347733	-0.352069	0.0976876	-0.0235188	-0.0534837	-0.216915	0.0920898	-0.0232226	-0.00497419	0.0334727	-0.0786064	-0.0872918	-0.0413072	-0.014931	-0.0684299	-0.0199965	0.0468237	-0.0571425	0.0155459	0.0838303	0.142332	0.0684361	0.0405677	-0.0780589	0.0773856	0.0986288	0.00284174	-0.0486153	-0.0266972	0.0458612	0.122997	0.01539	0.0596782	0.0518233	0.0999948	0.0770008	-0.0451322	0.0766641	0.0910615
432.977	431.969	-0.0633801	0.0371474	0.0345651	0.0959799	0.171476	0.0635775	0.0168561	-0.0253621	-0.045454	0.071909	0.306473	-0.11341	0.068652	-0.0918182	0.0627636	0.0321567	-0.102048	-0.121757	0.13385	0.0957345	0.136391	-0.269303	0.0826393	0.111772	0.0493938	-0.10522	0.0198221	-0.0655352	0.0468566	0.0369684	0.0617116	0.0468086	0.0408161	-0.0285557	-0.069271	0.0111459	-0.0771475	-0.0616418	-0.0509051	-0.103365	-0.138045	-0.0947395	0.108798	-0.0941108	0.0521514	-0.0383136	-0.0711448	-0.0559046
433.368	432.361	-0.979098	-0.0257456	-0.161376	-0.28104	-0.979098	-0.154304	0.164585	0.0458629	0.116207	-0.0651741	0.0193236	-0.172975	0.0598199	0.0944846	0.0908776	0.0923011	-0.186576	0.206057	-0.0996632	0.282111	0.22699	-0.0557266	0.266725	-0.20684	-0.280823	0.235559	0.162461	-0.0848034	0.270562	0.38397	0.353153	0.178599	0.221594	0.00213982	0.0134686	-0.00299702	0.185997	0.216214	0.0615776	0.123401	-0.0633496	0.0436897	0.0132054	-0.233016	0.188933	-0.979098	-0.18369	0.330634
434.772	433.765	0.569177	-0.162885	-0.162885	-0.162885	0.599505	-0.162885	0.542706	0.587845	-0.162885	-0.162885	-0.162885	-0.162885	0.583604	-0.162885	-0.162885	-0.162885	-0.162885	0.53751	-0.162885	-0.162885	-0.162885	-0.162885	-0.162885	-0.162885	0.542677	-0.162885	-0.162885	-0.162885	-0.162885	-0.162885	-0.162885	-0.162885	0.66226	-0.162885	-0.162885	-0.162885	-0.162885	-0.162885	-0.162885	-0.162885	-0.162885	0.536506	0.65566	-0.162885	-0.162885	-0.162885	-0.162885	-0.162885
435.039	434.032	0.0745803	-0.687659	-0.687659	-0.687659	-0.687659	0.0169154	0.105234	0.136572	0.181989	0.167886	-0.687659	-0.687659	0.233847	0.109214	0.230917	0.173898	0.200126	0.0258126	0.141725	0.105308	-0.687659	0.05408	0.0861889	0.0417743	-0.687659	0.234468	0.265164	0.0967969	0.190467	-0.687659	0.0738845	0.178124	0.358391	0.22838	0.206929	0.178464	0.0496243	0.323946	0.408883	0.229931	0.274505	0.0103671	0.268316	0.337012	0.203316	-0.687659	0.160818	0.202553
435.347	434.34	-0.46467	-0.46467	-0.46467	-0.46467	-0.46467	-0.46467	0.407181	-0.46467	0.341693	-0.46467	0.418231	-0.46467	0.304037	0.257594	0.422685	0.434302	-0.46467	0.233302	-0.46467	0.669959	0.529409	-0.46467	0.396655	-0.46467	-0.46467	0.441697	0.351613	0.284869	0.342394	0.560606	0.462623	0.414703	0.526862	-0.46467	0.239643	0.245364	0.330646	0.492683	-0.46467	0.279355	-0.46467	-0.46467	-0.46467	-0.46467	-0.46467	-0.46467	-0.46467	0.463252
437.363	436.356	-0.186552	-0.186552	-0.186552	-0.186552	-0.186552	-0.186552	-0.186552	-0.186552	-0.186552	-0.186552	-0.186552	-0.186552	-0.186552	-0.186552	0.539742	-0.186552	-0.186552	-0.186552	-0.186552	0.695406	0.568331	-0.186552	-0.186552	-0.186552	-0.186552	-0.186552	0.535757	-0.186552	0.511424	0.720577	-0.186552	0.556898	0.717789	-0.186552	0.518442	-0.186552	0.519995	0.68638	-0.186552	-0.186552	-0.186552	-0.186552	-0.186552	-0.186552	-0.186552	-0.186552	-0.186552	0.518245
438.972	437.965	-0.135867	-0.135867	-0.135867	-0.135867	-0.135867	-0.135867	0.591325	-0.135867	-0.135867	-0.135867	-0.135867	-0.135867	-0.135867	-0.135867	-0.135867	0.58961	-0.135867	-0.135867	-0.135867	-0.135867	-0.135867	0.601967	-0.135867	-0.135867	-0.135867	-0.135867	-0.135867	0.65055	0.564769	0.750985	-0.135867	-0.135867	0.562088	0.674317	-0.135867	-0.135867	-0.135867	-0.135867	-0.135867	-0.135867	-0.135867	-0.135867	-0.135867	-0.135867	-0.135867	-0.135867	-0.135867	-0.135867
460.967	437.977	-0.0212771	0.161039	0.0498239	0.0502485	0.147064	-0.00907797	0.0419914	0.0715539	0.0357153	-0.0356557	0.025024	0.0707387	0.103334	-0.0251954	0.00731984	0.073497	0.00729245	-0.0234481	0.1206	0.0449062	0.0281616	-0.111629	-0.0832998	-0.0229613	0.0918142	0.0720226	-0.0602607	-0.0503497	0.0219187	0.0858991	0.00186933	0.0483266	0.0026973	-0.0526435	0.0264674	0.00588414	-0.00296983	-0.0765863	-0.0880847	-0.04685	-0.0427595	0.0170908	-0.810367	0.0167774	-0.0104665	-0.0118099	0.0378188	0.035659
439.256	438.249	0.467308	0.292466	0.50665	0.258132	-0.451357	0.28673	0.374172	0.529669	0.584096	-0.451357	-0.451357	-0.451357	0.484572	0.327485	-0.451357	0.365564	-0.451357	0.252144	-0.451357	0.522817	-0.451357	-0.451357	-0.451357	-0.451357	-0.451357	-0.451357	0.421524	0.417914	0.281448	-0.451357	-0.451357	-0.451357	0.426426	-0.451357	-0.451357	0.436234	-0.451357	0.302442	0.361157	-0.451357	0.530804	0.249508	0.328499	0.516826	0.246645	-0.451357	-0.451357	0.273284
221.031	440.047	-0.0420604	-0.0857073	0.0732017	0.0351719	-0.061784	0.00836378	0.0183724	-0.0411262	-0.0319729	0.0399384	-0.131896	-0.00258338	0.04161	-0.0943233	0.114547	-0.0920271	0.0283587	-0.0074887	0.0643784	-0.0867196	0.0896042	-0.0196515	0.0925045	-0.0363698	-0.0229118	0.0159873	-0.0258019	-0.0113396	-0.104048	-0.0236314	0.0086237	-0.0712386	0.152182	-0.0363599	0.0463374	0.0376577	-0.0623194	0.0247056	0.018877	-0.0162304	0.0636884	-0.0280195	0.102011	-0.0138008	0.161288	0.0378905	0.0361623	-0.0555404
464.978	441.989	-0.178233	0.0479919	0.155302	-0.00581698	-0.0317292	-0.147651	0.078701	0.0534472	0.0429395	-0.0221487	-0.237269	0.130348	0.0406464	-0.0312861	-0.147705	0.0323892	-0.0109308	-0.0309011	0.0820156	-0.115564	-0.044092	-0.0416258	-0.022228	0.0532697	0.000746589	0.00449231	-0.109205	-0.0287099	0.0787842	0.121206	0.116616	0.0132129	-0.102346	-0.0448292	0.177779	-0.0519718	-0.0237137	-0.0636522	0.0845306	-0.00468773	-0.00397261	0.0713877	-0.00526706	0.0128566	0.0627242	-0.0872166	-0.0243356	0.12513
443.268	442.261	0.123254	-0.0988933	0.0807406	0.114507	0.0333809	0.197511	0.110646	0.303859	0.465194	0.0847479	0.0534929	-0.0180577	0.0280678	-0.0509638	-0.0703749	0.0492809	-0.0482261	-0.0748388	0.102321	0.115237	0.101035	0.048184	0.121375	0.0190844	-0.0448203	-0.079655	0.254715	0.0431058	-0.9805	-0.0113552	-0.138062	-0.0426805	0.104207	0.00421695	-0.00181717	0.00313937	-0.124868	0.0590344	0.0558446	0.0467434	0.110225	-0.0108332	-0.0675434	-0.282279	-0.06549	-0.174319	-0.27247	-0.0876174
445.23	444.222	-0.0750991	-0.0750991	-0.0750991	-0.0750991	-0.0750991	-0.0750991	-0.0750991	-0.0750991	-0.0750991	-0.0750991	-0.0750991	-0.0750991	-0.0750991	-0.0750991	-0.0750991	-0.0750991	-0.0750991	-0.0750991	-0.0750991	-0.0750991	-0.0750991	-0.0750991	-0.0750991	-0.0750991	-0.0750991	-0.0750991	-0.0750991	-0.0750991	0.622904	-0.0750991	0.683344	0.678378	0.744829	-0.0750991	-0.0750991	-0.0750991	-0.0750991	0.650005	-0.0750991	-0.0750991	-0.0750991	-0.0750991	-0.0750991	-0.0750991	-0.0750991	-0.0750991	-0.0750991	-0.0750991
445.331	444.324	-0.364127	-0.364127	-0.364127	-0.364127	-0.364127	-0.364127	0.416862	-0.364127	-0.364127	0.417082	-0.364127	-0.364127	-0.364127	0.417808	0.499845	0.435193	-0.364127	-0.364127	-0.364127	0.532961	0.847153	-0.364127	0.417394	-0.364127	-0.364127	0.333883	0.435832	-0.364127	0.367782	0.675747	0.392498	-0.364127	0.427121	0.466582	0.393538	-0.364127	0.486868	0.372646	0.494912	-0.364127	-0.364127	0.4278	-0.364127	-0.364127	-0.364127	-0.364127	-0.364127	0.398787
447.347	446.34	-1.19424	-0.208964	-0.184504	-0.307825	-0.132008	-0.0896694	0.0600967	-0.00306677	0.0319191	0.085238	0.0261982	-0.128025	-0.0698352	0.103976	0.0725429	0.12095	-0.19102	-0.0618019	-0.00851728	0.377128	0.423012	-0.15933	0.275338	-0.171499	-0.345713	0.129228	0.225722	-0.128718	0.160779	0.374065	0.230077	0.102098	0.247458	0.0303888	0.0609569	-0.0344722	0.111378	0.0806022	0.186196	0.126341	-0.215014	0.114115	-0.0411843	0.00931995	0.155119	-0.49618	-0.349802	0.204502
448.951	447.943	-0.176632	0.536673	-0.176632	0.582797	0.704183	-0.176632	-0.176632	0.538641	-0.176632	-0.176632	1.03144	-0.176632	-0.176632	-0.176632	-0.176632	-0.176632	-0.176632	-0.176632	0.556749	0.623833	0.634788	-0.176632	-0.176632	0.579011	0.579176	-0.176632	-0.176632	-0.176632	-0.176632	-0.176632	-0.176632	-0.176632	-0.176632	-0.176632	-0.176632	-0.176632	-0.176632	-0.176632	-0.176632	-0.176632	-0.176632	-0.176632	-0.176632	-0.176632	-0.176632	-0.176632	-0.176632	0.521344
449.363	448.356	-1.09294	-0.266008	-0.20408	-1.09294	-0.243343	-0.081998	0.184758	-0.0364262	0.0978936	0.0301567	0.117129	-0.132577	0.0505147	0.0376554	0.0670546	0.130642	-0.31212	0.00134328	-0.0860043	0.373598	0.31238	-0.29384	0.299861	-0.0976672	-0.328144	0.244858	0.254333	-0.0855558	0.152225	0.485745	0.198651	0.30344	0.25159	-0.00480067	0.0500757	-0.00115111	0.178876	0.260763	0.115773	0.153231	-0.143749	-0.0174669	-0.0957659	-0.00541054	0.0693136	-0.394654	-0.177503	0.319141
472.304	449.315	-0.197414	0.500547	1.11489	0.752871	-0.197414	-0.197414	-0.197414	-0.197414	-0.197414	-0.197414	-0.197414	-0.197414	-0.197414	-0.197414	-0.197414	-0.197414	-0.197414	-0.197414	-0.197414	-0.197414	-0.197414	-0.197414	-0.197414	0.589698	-0.197414	-0.197414	-0.197414	-0.197414	0.62691	-0.197414	-0.197414	-0.197414	-0.197414	-0.197414	0.918977	-0.197414	-0.197414	0.626448	-0.197414	0.770666	-0.197414	-0.197414	-0.197414	0.550648	0.532318	0.715186	-0.197414	-0.197414
448.624	449.631	-0.201933	-0.201933	-0.201933	-0.201933	-0.201933	-0.201933	-0.201933	-0.201933	-0.201933	-0.201933	0.725486	-0.201933	-0.201933	-0.201933	0.793924	-0.201933	-0.201933	-0.201933	-0.201933	0.92056	0.910147	-0.201933	-0.201933	-0.201933	-0.201933	-0.201933	-0.201933	-0.201933	0.501262	-0.201933	0.59785	0.692449	-0.201933	-0.201933	-0.201933	-0.201933	0.496617	-0.201933	-0.201933	-0.201933	-0.201933	-0.201933	-0.201933	-0.201933	0.65505	0.694088	-0.201933	-0.201933
451.378	450.371	-1.03569	-0.150116	-0.1993	-0.286823	-1.03569	-0.130253	0.214244	0.048083	0.0839982	0.00215242	0.0558499	-0.187401	-0.0141224	-0.0444804	0.105395	0.104768	-0.193028	0.120596	-0.084484	0.363026	0.242274	-0.297851	0.310675	-0.270375	-0.259613	0.21796	0.117995	-0.117096	0.27917	0.429826	0.274526	0.17398	0.233554	0.110709	0.00699967	0.0631584	0.201929	0.269372	0.100907	0.0276062	-0.162166	0.0381141	-0.0821187	-0.121899	0.226393	-0.33768	-0.132091	0.330774
450.965	451.973	0.486653	0.529034	-0.211312	-0.211312	-0.211312	0.554937	0.583521	0.57898	-0.211312	0.596514	0.524923	-0.211312	-0.211312	-0.211312	0.505167	-0.211312	-0.211312	0.616909	-0.211312	-0.211312	-0.211312	-0.211312	-0.211312	-0.211312	-0.211312	-0.211312	-0.211312	-0.211312	-0.211312	-0.211312	-0.211312	-0.211312	-0.211312	-0.211312	0.505447	0.574746	0.52061	-0.211312	-0.211312	-0.211312	-0.211312	-0.211312	-0.211312	-0.211312	-0.211312	0.493011	-0.211312	-0.211312
454.293	453.286	-0.213774	-0.213774	-0.213774	-0.213774	-0.213774	-0.213774	-0.213774	-0.213774	-0.213774	-0.213774	-0.213774	-0.213774	0.578871	0.592192	-0.213774	0.664611	-0.213774	-0.213774	-0.213774	0.541044	-0.213774	-0.213774	-0.213774	0.617208	-0.213774	-0.213774	-0.213774	-0.213774	-0.213774	0.715871	0.551897	-0.213774	-0.213774	-0.213774	0.609365	-0.213774	0.614742	0.631407	0.561278	-0.213774	-0.213774	-0.213774	-0.213774	-0.213774	-0.213774	0.746905	0.484254	-0.213774
455.335	454.327	-0.195547	0.502416	0.57926	-0.195547	-0.195547	0.51494	0.573621	-0.195547	0.680259	-0.195547	-0.195547	-0.195547	-0.195547	-0.195547	-0.195547	-0.195547	-0.195547	-0.195547	0.536244	-0.195547	-0.195547	-0.195547	0.525802	0.719274	-0.195547	-0.195547	0.516062	-0.195547	-0.195547	-0.195547	-0.195547	-0.195547	-0.195547	-0.195547	-0.195547	0.516274	-0.195547	-0.195547	-0.195547	-0.195547	0.549094	-0.195547	0.506061	0.515927	-0.195547	-0.195547	-0.195547	-0.195547
477.355	454.366	-0.165938	-0.165938	-0.165938	-0.165938	-0.165938	-0.165938	0.697728	-0.165938	-0.165938	-0.165938	-0.165938	-0.165938	-0.165938	-0.165938	0.608982	0.534772	-0.165938	-0.165938	-0.165938	0.637528	-0.165938	-0.165938	-0.165938	-0.165938	-0.165938	-0.165938	-0.165938	-0.165938	0.58118	0.639872	0.552327	-0.165938	0.557094	0.590242	-0.165938	-0.165938	-0.165938	0.532017	-0.165938	-0.165938	-0.165938	-0.165938	-0.165938	-0.165938	-0.165938	-0.165938	-0.165938	-0.165938
478.844	455.855	-0.224431	-0.224431	-0.224431	-0.224431	-0.224431	-0.224431	0.478159	-0.224431	-0.224431	-0.224431	-0.224431	0.567511	-0.224431	-0.224431	-0.224431	-0.224431	-0.224431	-0.224431	-0.224431	-0.224431	-0.224431	-0.224431	-0.224431	-0.224431	-0.224431	0.584819	-0.224431	-0.224431	0.501141	0.490907	-0.224431	0.499027	-0.224431	-0.224431	-0.224431	-0.224431	0.507549	-0.224431	0.487743	0.520104	0.473504	-0.224431	0.478489	0.527308	0.661867	-0.224431	-0.224431	0.51379
456.607	457.614	-0.229922	0.741242	-0.229922	-0.229922	0.512527	-0.229922	-0.229922	-0.229922	-0.229922	0.696826	0.468376	-0.229922	-0.229922	-0.229922	-0.229922	-0.229922	-0.229922	-0.229922	-0.229922	0.631276	-0.229922	0.741382	-0.229922	-0.229922	-0.229922	-0.229922	-0.229922	-0.229922	-0.229922	0.684756	0.506595	-0.229922	0.849545	-0.229922	-0.229922	-0.229922	0.66184	0.758314	-0.229922	-0.229922	-0.229922	-0.229922	-0.229922	-0.229922	-0.229922	-0.229922	0.613088	-0.229922
456.61	457.618	-0.236601	-0.236601	-0.236601	-0.236601	-0.236601	-0.236601	-0.236601	0.609208	-0.236601	-0.236601	-0.236601	-0.236601	-0.236601	-0.236601	-0.236601	-0.236601	0.665109	-0.236601	0.596857	-0.236601	-0.236601	-0.236601	-0.236601	0.463456	0.623043	0.572813	0.540926	-0.236601	-0.236601	-0.236601	-0.236601	0.605204	-0.236601	-0.236601	0.645632	0.461434	-0.236601	-0.236601	-0.236601	-0.236601	0.696167	0.638932	0.648157	0.750701	-0.236601	-0.236601	-0.236601	-0.236601
461.324	460.317	-0.383355	-0.383355	-0.383355	-0.383355	-0.383355	-0.383355	0.467032	-0.383355	0.41026	0.393293	-0.383355	-0.383355	0.394094	-0.383355	0.382981	0.635127	-0.383355	-0.383355	-0.383355	0.831204	0.67772	-0.383355	0.426475	-0.383355	-0.383355	0.361651	0.398846	-0.383355	-0.383355	0.533254	0.314607	-0.383355	0.554287	0.329577	0.325538	-0.383355	0.440316	0.569092	0.448582	-0.383355	-0.383355	-0.383355	-0.383355	-0.383355	0.374763	-0.383355	-0.383355	0.416676
459.615	460.622	-0.553839	-0.553839	0.425482	0.248707	0.484541	0.180793	0.480787	-0.553839	-0.553839	0.369794	-0.553839	0.240636	-0.553839	-0.553839	-0.553839	0.292019	-0.553839	-0.553839	0.302427	0.479281	-0.553839	0.476455	0.389645	0.175251	0.207819	-0.553839	-0.553839	0.170295	0.436292	0.326614	0.401533	0.14427	0.255197	-0.553839	-0.553839	0.234914	0.322794	0.420423	0.305887	0.371175	-0.553839	-0.553839	-0.553839	-0.553839	0.441018	0.167124	0.556836	0.358493
462.862	461.855	-0.360928	-0.360928	-0.360928	-0.360928	0.499192	-0.360928	-0.360928	-0.360928	0.369882	-0.360928	0.522905	-0.360928	0.535547	-0.360928	0.396116	-0.360928	0.430832	0.462757	-0.360928	-0.360928	0.499753	-0.360928	-0.360928	-0.360928	-0.360928	0.413283	-0.360928	-0.360928	0.377159	0.398174	0.533321	0.402807	-0.360928	0.375868	-0.360928	0.41853	0.426941	-0.360928	0.358566	-0.360928	-0.360928	-0.360928	0.401435	0.433804	0.337026	-0.360928	0.452741	0.338552
463.233	462.226	-0.26999	0.538176	-0.26999	-0.26999	-0.26999	1.03463	-0.26999	-0.26999	-0.26999	-0.26999	-0.26999	-0.26999	0.534118	-0.26999	-0.26999	0.709171	-0.26999	0.428045	-0.26999	-0.26999	-0.26999	0.481387	-0.26999	0.754241	-0.26999	-0.26999	0.58723	-0.26999	0.611247	-0.26999	-0.26999	-0.26999	-0.26999	-0.26999	-0.26999	0.701813	1.24368	0.579827	-0.26999	-0.26999	-0.26999	0.971089	-0.26999	-0.26999	-0.26999	-0.26999	-0.26999	0.54497
463.34	462.333	-0.606788	-0.606788	-0.606788	-0.606788	0.101981	-0.606788	0.441282	0.149378	0.305205	0.171846	-0.606788	0.0963602	0.127052	0.126975	0.307652	0.446465	-0.606788	-0.606788	0.253452	0.583048	0.477604	-0.606788	0.331167	-0.606788	-0.606788	0.121357	0.2446	0.17762	0.280156	0.505589	0.364848	0.274597	0.507446	0.303703	0.216568	0.240413	0.149263	0.359669	0.142552	0.321786	-0.606788	0.0912833	-0.606788	0.108702	0.201454	-0.606788	-0.606788	0.24899
487.34	464.351	-0.217554	-0.0654471	0.09476	-0.0349637	-0.112806	-0.209954	0.292134	0.0195945	0.205209	0.282121	-0.0996156	-0.202191	-0.0697486	0.0451215	0.096067	0.395493	-0.915683	-0.0286106	0.092647	0.589343	0.566727	-0.915683	0.182118	-0.156481	-0.915683	0.170955	0.298522	-0.0850657	0.229401	0.380605	0.20614	0.229341	0.377202	0.161976	0.25408	0.0371929	0.0723968	0.350807	0.229921	0.0646934	-0.915683	0.0929976	0.033512	0.019505	0.142203	-0.915683	-0.915683	0.304949
466.326	465.318	0.543091	-0.246382	-0.246382	-0.246382	-0.246382	0.500374	-0.246382	0.451594	0.470361	-0.246382	-0.246382	0.516156	-0.246382	0.635656	-0.246382	-0.246382	-0.246382	-0.246382	0.466987	0.679632	-0.246382	-0.246382	-0.246382	-0.246382	-0.246382	-0.246382	-0.246382	-0.246382	0.515284	-0.246382	-0.246382	-0.246382	0.478942	-0.246382	0.504689	-0.246382	0.463514	0.568197	0.488205	-0.246382	-0.246382	-0.246382	-0.246382	-0.246382	-0.246382	0.580013	-0.246382	-0.246382
488.873	465.884	-0.481732	-0.481732	0.246188	-0.481732	-0.481732	-0.481732	0.272282	-0.481732	0.249479	-0.481732	-0.481732	0.456745	0.216212	-0.481732	-0.481732	-0.481732	-0.481732	0.218243	0.317224	0.296821	-0.481732	0.325533	-0.481732	-0.481732	-0.481732	0.413707	-0.481732	0.295571	0.349535	0.35922	0.348028	0.403297	0.310756	0.341613	-0.481732	-0.481732	0.270694	0.33711	0.298275	0.306351	0.516392	0.252998	0.230352	0.407607	0.425012	0.230529	-0.481732	0.370299
489.355	466.366	-0.303076	-0.0475793	-0.0370711	-0.172504	-0.384694	-0.131209	0.359948	-0.100979	0.110099	0.131091	-0.0738467	-0.0982352	0.0378462	-0.0378372	0.0629027	0.346683	-0.363507	-0.113477	-0.033327	0.535588	0.423488	-1.08294	0.206939	-0.381158	-0.28822	0.208796	0.213677	-0.0963424	0.202825	0.450298	0.206475	0.204175	0.312166	0.188934	0.11581	0.05647	0.00834774	0.240086	0.19312	-0.000572288	-0.135084	0.031431	-0.0894619	-0.0389998	0.131113	-1.08294	-0.342524	0.285675
490.291	467.302	0.328609	0.118933	0.213029	0.179463	0.0728645	-0.172557	0.0742952	-0.199361	-0.123809	0.0409333	-0.217552	-0.972985	0.0936851	0.315762	-0.11414	0.39944	0.0494143	-0.142821	-0.24512	-0.107651	0.0774309	-0.109272	-0.972985	0.113965	-0.271729	0.0183455	-0.170579	-0.212399	-0.275038	0.193989	0.0531498	0.0251739	0.083461	0.254814	0.243722	0.078995	-0.0999947	0.0659256	0.262657	-0.109842	-0.0855874	0.0825769	0.023472	0.179044	0.311725	0.415077	0.0247578	0.335281
469.178	468.171	0.132846	0.0651454	0.117674	0.0479447	0.210195	0.0402774	0.00534489	0.0809148	-0.0911878	-0.124403	0.133198	0.0650225	0.0054148	-0.0185187	0.0947962	-0.04994	0.031774	0.00617698	0.0164386	-0.0688407	0.044288	-0.0526305	0.0647587	-0.0080614	0.0779521	-0.0743116	0.0162488	0.0486073	-0.828552	0.0785911	0.00279963	0.128931	0.0928736	-0.0303626	-0.11659	0.0988627	-0.0363513	0.0208586	-0.0489521	0.00900213	-0.0436748	0.0172641	-0.0911621	-0.0212659	0.0531967	0.0816585	0.0048427	-0.0526777
469.389	468.382	-0.672259	-0.127456	-0.26333	-0.565201	-0.459503	-0.140993	0.152053	0.0684892	0.134412	0.0289448	0.0417986	-0.168755	0.0126207	0.0146392	0.109883	0.152675	-0.146093	0.144752	-0.122804	0.367362	0.240883	-0.365671	0.246309	-0.421496	-0.338152	0.25431	0.147136	-0.108171	0.356247	0.383014	0.299538	0.125988	0.23656	0.0273437	-0.00196035	-0.0787938	0.163483	0.280223	0.0919237	0.169742	-0.186323	-0.00074473	-0.01555	-0.197396	0.206955	-0.650157	-0.180771	0.28341
467.598	468.605	-0.588447	-0.588447	0.495136	0.41637	0.330263	0.283089	-0.588447	-0.588447	0.23932	-0.588447	0.1345	0.40115	0.226723	0.109972	0.174313	-0.588447	0.243483	0.355994	-0.588447	-0.588447	0.279091	0.401498	-0.588447	0.376922	0.269731	0.396449	0.396648	-0.588447	0.217149	0.264421	0.285696	0.14223	-0.588447	0.393317	0.400798	-0.588447	-0.588447	0.334869	-0.588447	-0.588447	0.360785	0.334884	-0.588447	0.398868	0.12099	0.134251	0.34515	0.37143
470.606	471.613	-0.358749	0.388887	-0.358749	-0.358749	-0.358749	0.441791	-0.358749	-0.358749	-0.358749	0.339369	-0.358749	-0.358749	0.43077	-0.358749	0.347255	-0.358749	0.379753	0.379869	-0.358749	0.384505	-0.358749	0.399752	-0.358749	-0.358749	0.454095	-0.358749	0.344594	0.620305	0.492042	-0.358749	0.359456	0.407155	-0.358749	-0.358749	-0.358749	-0.358749	0.442145	-0.358749	-0.358749	-0.358749	0.402699	0.441659	-0.358749	-0.358749	0.416099	0.485458	0.480126	-0.358749
473.363	472.356	-0.436347	-0.436347	-0.436347	-0.436347	-0.436347	-0.436347	0.309137	-0.436347	0.371822	0.42206	-0.436347	-0.436347	0.263529	-0.436347	0.360112	0.418232	-0.436347	-0.436347	-0.436347	0.578554	0.904729	-0.436347	0.539655	-0.436347	-0.436347	0.3457	0.313917	0.298501	0.3585	0.676762	0.311065	0.290559	0.567752	-0.436347	-0.436347	-0.436347	0.2616	0.487511	0.361002	0.408581	-0.436347	-0.436347	0.261866	-0.436347	0.290431	-0.436347	-0.436347	0.402493
475.34	474.332	-0.225185	-0.225185	-0.225185	-0.225185	-0.225185	-0.225185	0.828794	-0.225185	0.586542	-0.225185	-0.225185	-0.225185	-0.225185	-0.225185	0.472759	0.65838	-0.225185	-0.225185	-0.225185	0.790448	0.611549	-0.225185	-0.225185	-0.225185	-0.225185	-0.225185	-0.225185	-0.225185	0.562431	0.901953	-0.225185	-0.225185	0.702711	-0.225185	-0.225185	-0.225185	0.496075	0.598438	-0.225185	-0.225185	-0.225185	-0.225185	-0.225185	-0.225185	0.530074	-0.225185	-0.225185	0.591694
475.378	474.371	-0.741019	-0.741019	-0.741019	-0.741019	-0.0428581	0.156534	0.238675	0.148138	0.258012	0.100769	0.0376687	-0.0296044	0.0275005	0.0997257	0.220588	0.216839	-0.741019	0.0451058	-0.741019	0.397835	0.539306	-0.741019	0.463748	0.0991554	-0.741019	0.236911	0.147571	0.00333834	0.281958	0.500006	0.306231	0.206552	0.373182	0.0623516	0.278768	0.105427	0.309952	0.278493	0.182113	0.234455	-0.0389713	0.00323246	-0.0171726	0.159333	0.152522	-0.741019	-0.741019	0.258677
498.902	475.912	-0.839939	-0.0638638	-0.839939	-0.141988	-0.0752456	-0.839939	0.0390601	0.0542773	-0.0201574	-0.0718972	-0.839939	0.201612	0.169415	-0.0526841	0.0984414	0.0726253	0.127831	0.274001	0.0883134	-0.107038	-0.839939	0.0872287	0.0683819	-0.839939	-0.0428141	0.26023	0.0889707	-0.0272368	0.104154	0.171137	0.207644	0.23871	0.134407	0.162821	0.11692	0.20883	0.124061	0.126127	0.161196	0.261722	0.360636	0.180631	0.0981637	0.256775	0.267931	0.111175	0.15148	0.248693
477.394	476.387	-0.875834	-0.177751	-0.020072	-0.124499	-0.159603	-0.875834	0.151061	0.0790528	0.111201	-0.047525	-0.152281	0.229112	0.1517	0.022698	0.202419	0.112786	-0.875834	0.0441643	-0.0278123	0.31846	0.326523	-0.149014	0.295652	-0.0245469	-0.875834	0.149976	0.233772	-0.177878	0.24753	0.39326	0.253929	-0.0250644	0.371427	0.0543052	0.0834904	0.0817209	0.135255	0.313374	0.0550158	0.366849	-0.0166238	0.0362418	-0.0466809	0.0376179	0.208485	-0.875834	-0.146272	0.232372
475.58	476.587	-0.345441	-0.345441	0.416858	-0.345441	-0.345441	0.362817	-0.345441	0.410454	-0.345441	0.413212	-0.345441	-0.345441	-0.345441	0.380577	-0.345441	0.428432	0.352516	0.386672	-0.345441	-0.345441	0.449924	-0.345441	0.462338	-0.345441	0.543843	-0.345441	-0.345441	0.487058	-0.345441	-0.345441	-0.345441	0.400093	0.405065	-0.345441	0.642179	0.380798	-0.345441	-0.345441	0.4744	-0.345441	0.47302	0.407213	-0.345441	0.569292	0.420348	0.405252	-0.345441	-0.345441
478.293	477.286	-0.833792	0.0150827	-0.03406	-0.123522	-0.00816875	0.00258107	-0.10552	-0.833792	-0.104221	-0.833792	-0.833792	-0.833792	-0.0401361	0.474697	0.171475	0.462245	0.21783	-0.0394198	0.298071	0.263372	0.0659242	-0.833792	0.22635	0.334892	0.0562355	0.0586608	0.322297	-0.0663442	0.516728	0.312279	0.286135	-0.0734895	0.201721	-0.135841	0.230295	-0.0519255	0.35681	0.362584	-0.0370351	0.137048	0.12902	-0.833792	0.0906027	0.334466	-0.120691	0.46308	0.203723	0.118515
478.33	477.322	0.0113222	-0.0327937	-0.0407033	-0.042404	-0.0079773	0.111841	0.0652321	-0.0215757	-0.138852	-0.00572092	-0.029784	-0.422779	0.117318	0.153692	-0.0478011	0.242349	-0.108182	0.00773153	-0.116991	-0.0567019	0.0751514	-0.105753	-0.0755848	0.101206	-0.165883	0.0742435	-0.128889	-0.229955	-0.00136333	0.252329	0.14029	0.0722841	-0.033548	0.0200522	0.0996393	-0.118278	0.243075	-0.024022	0.0861555	-0.0198359	-0.0819167	-0.0979541	-0.0654892	0.0368939	-0.0851841	0.159732	0.00772987	0.0205556
479.003	477.996	0.456989	-0.301955	0.41041	-0.301955	-0.301955	-0.301955	0.457463	-0.301955	0.558091	0.481183	-0.301955	-0.301955	-0.301955	-0.301955	-0.301955	-0.301955	0.407273	-0.301955	0.471485	-0.301955	-0.301955	-0.301955	0.399444	-0.301955	-0.301955	0.43933	0.458742	0.415357	-0.301955	-0.301955	0.442674	0.408714	-0.301955	0.523842	0.431155	-0.301955	-0.301955	-0.301955	0.395988	-0.301955	0.413368	-0.301955	0.401042	0.625973	-0.301955	-0.301955	0.460125	-0.301955
480.309	479.302	-0.633911	-0.633911	-0.633911	-0.633911	0.0903798	-0.633911	0.138649	-0.633911	0.213041	0.0852496	-0.633911	-0.633911	0.169227	0.610724	0.145878	0.350215	0.10047	0.0858315	0.365801	0.339713	0.0640537	-0.633911	0.466572	0.382802	0.110416	0.0926386	0.488761	-0.633911	0.500303	0.396875	0.393745	-0.633911	0.179998	-0.633911	0.304571	0.10838	0.332101	0.560131	0.307078	0.257503	-0.633911	-0.633911	0.148546	0.372543	-0.633911	0.525976	0.257237	0.249958
480.345	479.338	0.0363933	-0.668845	0.217092	-0.668845	0.0659633	0.248501	0.323137	0.156202	-0.668845	0.111367	0.285886	-0.668845	0.449365	0.0962546	-0.668845	0.502758	0.0801962	0.233643	-0.668845	0.304803	0.0769389	-0.668845	0.271172	0.334633	0.0540064	0.140784	0.233775	-0.668845	0.254759	0.578569	0.290533	0.404102	-0.668845	0.202845	0.335848	0.0291628	0.436646	0.0460339	0.304417	0.0941582	-0.668845	-0.668845	-0.668845	0.235439	-0.668845	0.284897	0.253804	0.126084
478.589	479.596	-0.292289	0.634787	0.48277	-0.292289	0.496115	-0.292289	0.517991	-0.292289	-0.292289	0.649398	-0.292289	-0.292289	-0.292289	-0.292289	-0.292289	-0.292289	-0.292289	-0.292289	-0.292289	0.556725	-0.292289	0.569552	0.405735	-0.292289	-0.292289	-0.292289	-0.292289	-0.292289	0.514555	0.407376	0.633007	-0.292289	-0.292289	0.595259	-0.292289	-0.292289	0.508397	0.411544	0.430102	-0.292289	-0.292289	-0.292289	-0.292289	-0.292289	0.443922	-0.292289	0.49383	-0.292289
479.098	480.106	-0.14501	-0.14501	-0.14501	-0.14501	0.553046	-0.14501	0.700798	-0.14501	0.562961	-0.14501	-0.14501	-0.14501	-0.14501	-0.14501	-0.14501	-0.14501	-0.14501	0.698956	-0.14501	-0.14501	-0.14501	-0.14501	-0.14501	-0.14501	-0.14501	-0.14501	-0.14501	-0.14501	-0.14501	0.734458	-0.14501	-0.14501	-0.14501	-0.14501	0.663547	-0.14501	0.609521	-0.14501	-0.14501	-0.14501	-0.14501	-0.14501	-0.14501	-0.14501	-0.14501	0.815896	-0.14501	-0.14501
481.178	480.171	0.238164	0.137977	0.219207	0.00475093	0.200906	-0.00320013	0.0733596	0.0240568	-0.0828321	-0.133675	0.148163	0.095456	0.095368	-0.167932	-0.094044	0.0948951	0.100717	-0.15235	0.0569936	0.0571235	0.0551964	-0.883671	0.0714187	0.0343452	0.0399795	-0.109393	0.118241	-0.0807211	-0.185692	0.160044	0.0204678	0.150685	0.130029	0.00659418	-0.0554681	0.0136189	-0.0276064	0.0359291	-0.0125901	0.0413403	-0.143736	0.0336292	-0.0895434	0.0061807	-0.0268692	-0.0660842	-0.0012946	-0.0387717
482.325	481.317	-0.362652	-0.28353	-0.0808984	-0.147876	-0.146946	-0.157166	0.138849	0.0270808	0.052456	-0.023615	-0.0187986	-1.0607	0.231964	0.332097	-0.0589821	0.346104	0.0171736	0.057321	-0.0815256	0.229515	0.220952	-0.252217	-0.124382	0.128998	-0.236547	0.0955972	-0.0169744	-0.292563	0.103678	0.376715	0.224536	0.151727	-0.015779	-0.0378715	0.201574	-0.127799	0.126554	0.119996	0.03774	-0.125489	-0.0161216	-0.0878003	0.0110814	0.13937	-0.0686072	0.267582	0.0549696	0.0768104
482.361	481.354	-0.558679	-0.558679	0.233754	-0.558679	-0.558679	0.264252	0.440844	-0.558679	0.2327	-0.558679	0.291775	-0.558679	0.401725	0.273702	0.253834	0.472692	0.139315	0.24219	-0.558679	0.40541	0.231005	-0.558679	0.243597	0.334696	0.199117	-0.558679	0.233396	-0.558679	0.273104	0.605919	0.293096	0.32732	0.236486	-0.558679	0.400403	0.273806	0.500251	0.172921	0.141368	-0.558679	-0.558679	-0.558679	-0.558679	0.281601	0.155901	0.281875	0.176146	-0.558679
485.324	484.317	-0.199837	-0.199837	-0.199837	-0.199837	-0.199837	-0.199837	0.529277	0.517914	0.535972	0.694735	-0.199837	-0.199837	-0.199837	-0.199837	0.502493	-0.199837	-0.199837	-0.199837	-0.199837	-0.199837	-0.199837	-0.199837	0.546876	-0.199837	-0.199837	0.560292	-0.199837	-0.199837	-0.199837	0.578595	-0.199837	-0.199837	0.732609	0.49813	0.616347	-0.199837	-0.199837	0.553638	-0.199837	-0.199837	-0.199837	-0.199837	-0.199837	-0.199837	-0.199837	-0.199837	-0.199837	0.52708
512.908	489.919	-0.000104573	-0.0478057	-0.0157449	-0.122686	-0.0663645	-0.084189	0.163653	-0.00874097	0.198615	0.00618662	-0.820894	0.103285	-0.0144294	-0.0986659	-0.0599085	0.0603	0.0968083	0.0148646	-0.0585607	-0.820894	-0.069072	0.101095	-0.0443669	-0.00192582	-0.0363506	0.100958	-0.00534721	0.00445455	-0.0363041	0.159455	0.0928061	0.023015	0.0665504	0.181989	0.0867928	0.0732403	-0.102602	0.0620837	0.0821688	0.143694	0.0527022	0.0679205	0.0426175	0.0651406	0.0770363	0.00277335	0.113652	0.184222
528.891	489.928	0.0200701	0.0699479	-0.0939983	0.137051	0.230402	-0.0493809	-0.121931	0.0494483	0.00317461	0.0496705	0.530762	-0.829736	0.244996	-0.101241	0.110628	0.0588887	0.0969576	-0.0196733	0.155918	0.180888	0.223505	-0.829736	-0.0575596	0.192124	0.129766	0.0569927	0.113074	-0.000303439	0.0419048	-0.00572387	0.202576	0.0817131	-0.0951158	0.0678646	-0.065879	0.184533	-0.0410497	-0.829736	-0.0397115	-0.126554	-0.13169	-0.00215857	0.207187	0.0306641	-0.00969822	0.0216333	0.022793	0.0409143
513.356	490.366	-0.493289	-0.493289	0.396876	-0.493289	0.277136	-0.493289	0.417799	0.343386	0.386188	0.432226	-0.493289	-0.493289	-0.493289	-0.493289	0.368048	-0.493289	-0.493289	-0.493289	-0.493289	0.781056	0.989485	-0.493289	-0.493289	-0.493289	-0.493289	0.48187	-0.493289	0.212985	0.402671	-0.493289	0.379824	-0.493289	0.52791	0.204681	0.461477	0.264243	0.381736	0.416133	0.606989	0.336347	-0.493289	0.267972	-0.493289	0.420566	0.384987	-0.493289	-0.493289	0.56385
492.885	491.877	-0.238267	-0.238267	-0.238267	-0.238267	-0.238267	-0.238267	-0.238267	-0.238267	-0.238267	-0.238267	-0.238267	0.539872	-0.238267	-0.238267	-0.238267	-0.238267	0.609135	0.459712	-0.238267	-0.238267	-0.238267	-0.238267	-0.238267	-0.238267	-0.238267	0.652216	-0.238267	0.537015	0.580109	0.519722	0.555502	0.518501	0.53831	-0.238267	-0.238267	0.580204	-0.238267	-0.238267	-0.238267	0.474857	0.618286	0.607253	-0.238267	0.548645	-0.238267	-0.238267	-0.238267	-0.238267
492.915	491.907	-0.352982	0.471037	0.392914	0.387194	0.669083	-0.352982	0.350935	0.346999	-0.352982	0.434349	1.01341	-0.352982	0.358307	-0.352982	-0.352982	-0.352982	-0.352982	-0.352982	0.52324	0.444787	0.482883	0.345297	-0.352982	0.508196	0.3708	-0.352982	0.372952	-0.352982	0.450356	-0.352982	0.414907	0.398135	-0.352982	-0.352982	-0.352982	0.34506	-0.352982	-0.352982	-0.352982	-0.352982	-0.352982	-0.352982	0.359083	-0.352982	-0.352982	-0.352982	0.443566	-0.352982
493.389	492.382	-0.795812	-0.795812	-0.0612483	-0.795812	-0.795812	-0.0298034	0.269752	0.0127501	0.314167	0.128909	0.170968	0.0188232	0.0272387	0.104957	0.237162	0.251504	-0.0978331	0.194428	-0.795812	0.44944	0.544349	-0.795812	0.366955	-0.0461675	-0.795812	0.282494	0.376044	0.110035	0.278146	0.529475	0.353819	0.157252	0.412522	0.095977	0.102636	0.0645739	0.245263	0.400576	0.199264	0.280172	-0.795812	0.0259512	0.0750821	-0.0150499	0.225322	-0.795812	-0.795812	0.278885
516.307	493.317	0.337276	0.075077	0.323139	0.220498	0.241179	-0.0335236	0.123427	-0.223832	-0.13893	0.103595	-0.417157	-0.423339	0.106606	0.588658	-0.385339	0.201264	-0.0613945	-0.112472	-0.157694	-0.0156376	-0.240921	-0.228716	-0.120497	0.328516	-0.394081	0.0715664	-0.314118	-0.24694	-0.14609	0.380347	-0.128703	-0.03151	-0.195345	0.0697913	0.227519	-0.0437314	-0.0348703	0.00652532	0.434926	-0.102974	0.0215723	-0.142981	-0.0652066	-0.0669402	0.073253	0.584292	0.0340519	0.0275756
495.405	494.397	-0.995255	0.010506	-0.183868	-0.294175	-0.167107	-0.165789	0.172593	0.0809988	0.147518	-0.0611272	-0.0207265	-0.0328991	0.188136	0.0529279	0.226202	0.0529649	-0.995255	0.058113	-0.175108	0.374092	0.325115	-0.297311	0.301679	-0.226791	-0.995255	0.27656	0.156718	-0.0115756	0.314413	0.519528	0.313631	0.0681562	0.33853	0.0714158	0.162269	0.0135473	0.173647	0.31459	0.0617028	0.30678	-0.136498	-0.0576963	-0.0531939	-0.0726151	0.198512	-0.995255	-0.155367	0.311524
496.34	495.333	-0.106975	-0.101162	-0.0431755	-0.121886	-0.00925189	0.0177329	0.0871082	-0.0554917	-0.11898	0.0176037	-0.0122806	-0.587457	0.170325	0.233792	-0.05485	0.328707	-0.135742	-0.095991	-0.0581649	0.0743259	0.166409	-0.287395	-0.000162711	0.187751	-0.175802	0.0407484	-0.0646616	-0.254459	0.0111344	0.319909	0.126883	0.134129	0.00726483	0.0263525	0.136144	-0.0670737	0.144431	-0.01501	0.0758161	-0.00972468	-0.122533	-0.124418	-0.0567482	0.0118035	-0.0440772	0.252728	0.0354175	0.00346024
496.943	495.936	-0.0331145	0.0315479	-0.00405493	-0.0354634	-0.018368	-0.0311992	0.0611458	0.00202815	0.0325756	0.0440871	-0.191254	-0.00261585	0.00686271	-0.051164	-0.0576135	0.0603935	0.0515199	0.0287292	-0.00077189	-0.0771692	-0.0567367	-0.0484904	-0.0100181	-0.0501564	0.0083058	0.0386491	-0.0321415	-0.0299778	0.0512648	0.0774274	0.0660189	0.128658	-0.0627972	0.0456949	-0.0304585	0.0386644	-0.000902788	-0.0790612	0.00623685	0.0459814	-0.0671401	0.0225513	0.0476896	-0.0145894	0.00721611	-0.0326023	0.0461789	0.0419363
519.402	496.413	-0.189869	0.600662	-0.189869	-0.189869	-0.189869	-0.189869	0.591748	0.50854	-0.189869	-0.189869	-0.189869	0.546547	-0.189869	-0.189869	-0.189869	-0.189869	-0.189869	-0.189869	-0.189869	0.772831	-0.189869	-0.189869	-0.189869	-0.189869	-0.189869	-0.189869	-0.189869	-0.189869	0.643737	0.656665	-0.189869	-0.189869	0.573956	-0.189869	-0.189869	-0.189869	-0.189869	0.608464	-0.189869	0.527836	-0.189869	-0.189869	-0.189869	-0.189869	-0.189869	-0.189869	-0.189869	0.638548
498.344	497.337	0.33491	-0.459676	0.253544	0.360694	0.294409	0.401633	0.536353	-0.459676	0.275788	-0.459676	0.310206	-0.459676	0.53252	-0.459676	-0.459676	0.704908	0.238487	-0.459676	-0.459676	-0.459676	-0.459676	-0.459676	0.410063	0.507578	-0.459676	0.404831	0.325512	-0.459676	0.423979	0.709554	-0.459676	0.473082	-0.459676	-0.459676	0.498471	-0.459676	-0.459676	-0.459676	0.437573	0.370664	-0.459676	-0.459676	0.387333	0.355145	-0.459676	0.625515	-0.459676	0.405013
522.937	499.948	-0.811143	0.0814258	0.110499	-0.0865038	0.0227024	-0.0156236	0.225967	0.0686354	0.135161	0.0764305	-0.811143	0.170555	0.0639949	-0.0222904	-0.113113	0.0353603	0.0709411	0.0237586	0.0311301	-0.811143	-0.00582918	0.0407856	0.0406172	-0.0105982	0.0410822	0.0248957	-0.0333455	0.11697	0.0298588	0.130114	-0.0645959	0.0838439	0.000975626	0.0771553	0.129742	0.101934	-0.057471	-0.0854471	0.0387206	0.170845	0.0617939	0.0689416	0.0354391	0.133719	0.0221553	0.051928	0.047308	0.113223
501.394	500.387	-0.903374	-0.903374	-0.205437	-0.198195	-0.903374	-0.0475124	0.0913562	0.154151	0.226246	0.118791	0.167126	-0.903374	0.0657988	0.0995437	0.143167	0.24863	-0.903374	0.0245111	-0.0347629	0.438818	0.525989	-0.178589	0.387485	-0.0125106	-0.903374	0.252438	0.209452	-0.0354557	0.274371	0.401822	0.254993	0.224148	0.436877	0.144627	0.153269	0.0121179	0.251537	0.341665	0.201487	0.10989	-0.169538	0.0832705	0.146444	0.111536	0.145094	-0.903374	-0.0738713	0.375596
502.293	501.286	-0.645923	0.113531	0.104568	-0.645923	0.119149	-0.645923	0.23138	0.0520143	-0.645923	0.195744	-0.645923	-0.645923	0.234622	0.625916	0.0868311	0.454737	0.212572	0.136302	0.171792	0.279306	-0.645923	-0.645923	-0.645923	0.435074	-0.645923	0.26912	0.125448	-0.645923	0.391277	0.459063	0.323866	0.103462	-0.645923	0.223943	0.434129	0.0581367	0.379567	0.513223	0.432429	0.070224	0.318743	-0.645923	0.105376	0.358358	0.130646	0.429244	-0.645923	0.169067
502.33	501.322	0.375498	0.419312	-0.445433	-0.445433	-0.445433	0.411132	0.409702	0.282751	-0.445433	-0.445433	-0.445433	-0.445433	-0.445433	0.688442	-0.445433	0.533907	-0.445433	0.397638	0.418721	-0.445433	-0.445433	0.266974	0.267286	0.312688	-0.445433	-0.445433	-0.445433	-0.445433	0.570208	0.484292	0.517013	0.342207	-0.445433	-0.445433	0.395303	0.252715	0.622939	0.475621	-0.445433	0.384217	-0.445433	-0.445433	-0.445433	0.42479	-0.445433	0.397934	0.278162	0.335946
503.41	502.403	-1.08761	-0.178208	-0.333479	-0.389426	-0.323817	-0.182162	0.0945651	-0.0217527	0.202406	-0.0152127	-0.10154	-0.348364	0.0903539	-0.0135796	0.19458	0.157142	-0.169456	0.0344158	-0.201033	0.314104	0.326514	-0.187645	0.422492	-0.1032	-0.324063	0.153958	0.172514	-0.0854868	0.260586	0.376651	0.267346	0.0681663	0.342924	0.00292423	0.0109742	-0.0330358	0.171583	0.327524	0.0968613	0.15906	-0.189358	-0.0408334	-0.0212537	-0.111985	0.15252	-0.314242	-0.206353	0.219232
504.345	503.338	0.417406	-0.387732	0.356635	-0.387732	0.35799	0.548882	-0.387732	0.424561	0.471543	-0.387732	-0.387732	-0.387732	0.390472	0.7574	0.310257	0.575974	0.314097	0.518011	0.372295	-0.387732	-0.387732	-0.387732	-0.387732	0.56575	-0.387732	-0.387732	0.421616	-0.387732	-0.387732	-0.387732	-0.387732	0.394132	-0.387732	0.43862	-0.387732	-0.387732	0.660737	-0.387732	0.415735	0.416868	-0.387732	-0.387732	-0.387732	-0.387732	-0.387732	0.630135	0.387151	-0.387732
505.329	504.322	-0.145313	-0.145313	-0.145313	-0.145313	-0.145313	-0.145313	-0.145313	-0.145313	-0.145313	-0.145313	-0.145313	-0.145313	-0.145313	-0.145313	-0.145313	0.588323	-0.145313	-0.145313	-0.145313	0.918171	0.827472	-0.145313	-0.145313	-0.145313	-0.145313	-0.145313	0.639359	-0.145313	-0.145313	0.688631	-0.145313	-0.145313	0.59348	-0.145313	-0.145313	-0.145313	-0.145313	0.552711	0.595584	-0.145313	-0.145313	-0.145313	-0.145313	-0.145313	-0.145313	-0.145313	-0.145313	0.55409
505.351	504.343	-0.261987	-0.261987	-0.261987	-0.261987	-0.261987	-0.261987	0.446721	-0.261987	0.477853	0.477528	-0.261987	-0.261987	-0.261987	-0.261987	0.505148	0.460672	-0.261987	-0.261987	-0.261987	0.809898	0.650494	-0.261987	0.506663	-0.261987	-0.261987	0.443355	-0.261987	-0.261987	-0.261987	0.483472	0.450255	0.530061	0.550244	-0.261987	-0.261987	-0.261987	-0.261987	0.467813	-0.261987	-0.261987	-0.261987	-0.261987	-0.261987	0.485052	0.435961	-0.261987	-0.261987	-0.261987
505.425	504.418	-0.909059	-0.107401	-0.16191	-0.062982	-0.909059	-0.192202	0.187756	-0.0334372	0.123301	-0.12623	-0.0379463	0.0554937	0.122916	0.012418	0.213422	0.12771	0.0557396	-0.0356811	-0.0342107	0.257695	0.256817	-0.909059	0.290861	-0.00758708	-0.157698	0.201412	0.074057	0.0446079	0.198475	0.403822	0.345944	-0.0223124	0.418262	0.047425	0.0224134	0.0546508	0.135985	0.317853	0.0388888	0.240692	-0.210968	0.0314229	0.0124697	-0.0263615	0.181131	-0.909059	-0.185886	0.227812
506.361	505.354	-0.21544	-0.101407	-0.0508805	-0.128671	-0.0729437	0.0771	0.340569	0.0777373	-0.0979363	0.0257418	0.0154434	-0.977641	0.243072	0.269308	-0.108608	0.40155	-0.102456	0.181949	-0.108702	0.153439	0.0718742	-0.149692	-0.0719434	0.116537	-0.180847	0.0646727	-0.0597288	-0.177341	0.132017	0.339502	0.238876	0.1438	-0.190958	-0.0213556	0.0924395	-0.0977446	0.336951	-0.0375154	-0.0435015	-0.0665741	-0.0691115	-0.279186	-0.0756661	0.127331	-0.157654	0.0147749	-0.00296091	0.0541847
507.345	506.338	-0.343051	0.453481	0.379766	-0.343051	-0.343051	-0.343051	0.464453	0.354891	-0.343051	0.363574	-0.343051	-0.343051	-0.343051	-0.343051	0.418081	0.478453	-0.343051	-0.343051	0.372898	0.80651	0.664651	-0.343051	0.462968	-0.343051	-0.343051	-0.343051	0.425513	-0.343051	0.553951	0.680177	0.478002	-0.343051	0.415331	0.508807	-0.343051	-0.343051	0.400657	0.403677	-0.343051	-0.343051	-0.343051	-0.343051	-0.343051	-0.343051	-0.343051	-0.343051	-0.343051	0.412359
507.366	506.359	-0.396841	-0.396841	-0.396841	-0.396841	-0.396841	-0.396841	0.353296	-0.396841	0.552926	-0.396841	-0.396841	-0.396841	0.389675	-0.396841	0.356329	0.566659	-0.396841	-0.396841	0.474173	0.590836	0.610787	-0.396841	0.435313	-0.396841	-0.396841	-0.396841	0.461391	0.359185	0.401819	0.637139	0.370806	0.346821	0.513807	0.402408	0.401094	0.31818	-0.396841	0.501748	0.335464	0.302634	-0.396841	-0.396841	-0.396841	-0.396841	0.301124	-0.396841	-0.396841	0.334238
508.377	507.369	-0.550194	-0.550194	-0.550194	-0.550194	-0.550194	0.375028	0.379446	0.147899	-0.550194	-0.550194	0.283699	-0.550194	0.433544	0.345239	-0.550194	0.574448	-0.550194	0.279249	0.235084	0.544303	0.370491	-0.550194	0.405015	0.377765	-0.550194	0.230371	0.211701	-0.550194	0.366557	0.677727	0.383034	0.501216	-0.550194	-0.550194	0.312228	0.213861	0.500909	0.199343	0.155208	0.245155	-0.550194	-0.550194	-0.550194	-0.550194	0.335492	0.236378	0.383612	0.165651
509.173	508.166	0.362533	-0.365301	0.426925	-0.365301	0.333653	0.404148	-0.365301	0.411388	0.397839	0.355528	0.39901	-0.365301	0.50184	-0.365301	-0.365301	0.339655	-0.365301	-0.365301	0.395382	-0.365301	-0.365301	0.389171	0.43436	0.332656	-0.365301	-0.365301	0.339724	-0.365301	-0.365301	0.356528	0.464679	0.48036	0.429499	-0.365301	0.383182	-0.365301	-0.365301	0.464141	-0.365301	0.384186	-0.365301	-0.365301	-0.365301	-0.365301	0.352315	0.359127	-0.365301	-0.365301
531.221	508.231	-0.202974	0.695668	-0.202974	-0.202974	-0.202974	1.09973	-0.202974	-0.202974	-0.202974	-0.202974	-0.202974	-0.202974	0.501264	-0.202974	-0.202974	0.600252	-0.202974	-0.202974	-0.202974	-0.202974	-0.202974	-0.202974	-0.202974	0.726528	-0.202974	-0.202974	0.599953	-0.202974	-0.202974	-0.202974	0.495169	-0.202974	-0.202974	-0.202974	-0.202974	0.660315	1.07478	0.577389	-0.202974	-0.202974	-0.202974	0.88493	-0.202974	-0.202974	-0.202974	-0.202974	-0.202974	-0.202974
510.356	509.349	-0.00841925	-0.162872	0.0419179	-0.166576	-0.363191	-0.0500273	0.227479	-0.0128289	-0.017048	-0.107359	0.206368	-1.06118	0.314389	0.197551	-0.0243012	0.404347	-0.0723551	0.022477	-0.086001	0.154532	0.0113645	-0.355929	0.0234797	0.0445398	-0.234285	0.0120533	0.0159657	-0.276059	0.11497	0.405864	0.115662	0.326788	-0.0421427	0.0120318	0.196559	-0.0124243	0.170361	0.0452642	-0.0341796	-0.00144878	0.0046213	-0.149366	0.10429	0.013267	-0.0291422	0.0818663	0.00577423	-0.0645147
510.392	509.385	-0.100603	-0.100603	-0.100603	-0.100603	-0.100603	-0.100603	-0.100603	-0.100603	-0.100603	-0.100603	0.597332	-0.100603	0.629089	-0.100603	-0.100603	0.943175	-0.100603	-0.100603	-0.100603	0.799685	-0.100603	-0.100603	-0.100603	-0.100603	-0.100603	-0.100603	-0.100603	-0.100603	-0.100603	0.798034	-0.100603	-0.100603	-0.100603	-0.100603	-0.100603	-0.100603	0.659235	-0.100603	-0.100603	-0.100603	-0.100603	-0.100603	-0.100603	-0.100603	-0.100603	-0.100603	-0.100603	-0.100603
511.109	510.101	0.242453	0.197798	0.259686	0.261273	0.240715	0.154039	0.0939937	0.0515889	-0.100194	0.166559	0.163328	0.00773437	0.0405893	-0.822596	0.185586	-0.0528219	-0.122009	-0.822596	0.11495	-0.106458	0.196719	-0.822596	0.326813	0.146852	0.000667097	-0.0841397	-0.0142075	0.0192773	-0.115263	0.175678	0.0354655	-0.0228585	0.398142	0.0480667	0.0497688	0.046004	-0.822596	0.0516287	-0.124424	0.0701701	-0.0481801	0.0309702	0.117333	-0.0729029	0.338385	0.0171681	0.00178996	-0.0243683
511.359	510.352	-0.108947	-0.108947	-0.108947	-0.108947	-0.108947	-0.108947	-0.108947	-0.108947	-0.108947	-0.108947	-0.108947	-0.108947	-0.108947	0.627386	-0.108947	0.835577	-0.108947	-0.108947	-0.108947	-0.108947	-0.108947	-0.108947	0.589074	-0.108947	-0.108947	-0.108947	0.618452	-0.108947	-0.108947	0.736141	-0.108947	0.637993	-0.108947	-0.108947	-0.108947	-0.108947	-0.108947	-0.108947	-0.108947	-0.108947	-0.108947	-0.108947	0.640082	-0.108947	-0.108947	-0.108947	-0.108947	-0.108947
512.917	511.91	-0.0321508	0.0369516	0.0555858	-0.0122337	0.0661819	-0.0106088	-0.021607	-0.00159273	0.00390666	0.0668444	0.180675	-0.0600034	0.0726393	-0.167612	-0.0160693	0.0260391	0.0441754	-0.0292823	0.0525743	-0.0194402	0.0417947	-0.0537171	-0.0920815	0.0508365	0.0619781	0.0216273	0.0241563	-0.0209928	0.0363136	0.0512967	0.103803	0.114331	-0.0241768	-0.0205565	-0.0653124	-0.0120686	-0.0437218	-0.116765	-0.0177186	-0.067333	-0.0736541	-0.0138813	0.0857205	-0.0508591	-0.0805288	-0.0612884	0.0290201	0.0120623
510.921	511.928	0.632887	0.527334	-0.193838	0.601935	-0.193838	-0.193838	0.504123	-0.193838	-0.193838	-0.193838	-0.193838	0.523186	-0.193838	0.580393	-0.193838	0.527697	0.505195	-0.193838	-0.193838	-0.193838	-0.193838	-0.193838	-0.193838	-0.193838	-0.193838	-0.193838	0.608014	-0.193838	-0.193838	-0.193838	-0.193838	-0.193838	-0.193838	-0.193838	-0.193838	0.504325	-0.193838	-0.193838	-0.193838	0.566196	-0.193838	-0.193838	0.547298	-0.193838	0.54344	-0.193838	-0.193838	-0.193838
511.474	512.481	-0.195864	0.639472	0.638462	-0.195864	-0.195864	-0.195864	0.635137	-0.195864	-0.195864	-0.195864	-0.195864	-0.195864	0.634359	0.503208	0.552491	-0.195864	-0.195864	0.609382	-0.195864	-0.195864	-0.195864	-0.195864	-0.195864	0.920157	-0.195864	-0.195864	-0.195864	-0.195864	0.635594	-0.195864	-0.195864	-0.195864	-0.195864	-0.195864	0.584886	0.587505	-0.195864	-0.195864	-0.195864	-0.195864	-0.195864	-0.195864	-0.195864	-0.195864	-0.195864	0.50219	-0.195864	-0.195864
517.389	516.382	-0.338488	-0.338488	-0.338488	-0.338488	-0.338488	0.365632	-0.338488	-0.338488	0.51719	-0.338488	0.464891	-0.338488	-0.338488	-0.338488	-0.338488	0.527774	-0.338488	0.453844	-0.338488	0.665308	0.781482	-0.338488	0.434146	-0.338488	-0.338488	0.558715	0.444184	-0.338488	0.437489	-0.338488	0.368594	0.596097	0.54984	0.35948	-0.338488	-0.338488	0.505659	0.638177	0.481085	-0.338488	-0.338488	0.403441	-0.338488	-0.338488	-0.338488	-0.338488	-0.338488	0.601606
519.405	518.398	-1.07531	-0.377112	-0.268754	-1.07531	-0.292898	-0.117288	0.0490769	-0.0373929	0.185541	0.0248487	0.11658	-0.206209	0.0773106	0.0321043	0.123133	0.229458	-0.215998	-0.0670297	-0.119431	0.35169	0.506818	-0.278879	0.282014	-0.0489172	-0.357605	0.20777	0.133429	0.0327992	0.146448	0.401213	0.229907	0.194821	0.215276	0.0576391	0.102684	-0.051578	0.229012	0.310094	0.162147	0.104148	-0.208602	0.0262098	0.0407165	-0.00177787	0.0517881	-0.332191	-0.183703	0.304133
520.337	519.33	-0.132988	-0.132988	-0.132988	-0.132988	-0.132988	-0.132988	-0.132988	-0.132988	-0.132988	-0.132988	-0.132988	-0.132988	-0.132988	0.896995	-0.132988	0.76625	-0.132988	-0.132988	0.607698	-0.132988	-0.132988	-0.132988	-0.132988	-0.132988	-0.132988	-0.132988	0.565895	-0.132988	0.72112	-0.132988	-0.132988	-0.132988	-0.132988	-0.132988	-0.132988	-0.132988	0.69685	0.700163	-0.132988	-0.132988	-0.132988	-0.132988	-0.132988	0.630524	-0.132988	-0.132988	-0.132988	-0.132988
542.322	519.333	0.339596	0.291858	0.18764	0.0328139	-0.135583	0.0373917	0.0579066	-0.0195298	-0.24639	-0.299242	-0.591119	-0.44638	0.14164	0.548761	-0.213114	0.216695	-0.197152	0.00765419	0.0966509	0.161806	-0.163854	-0.176842	0.0276703	-0.105511	-0.245313	-0.0579162	-0.023494	-0.0577301	0.264836	0.178103	0.130506	0.119328	-0.0635232	-0.00499122	0.296866	-0.119968	0.217441	0.135113	-0.117798	-0.0820363	-0.0593718	-0.282248	-0.0931508	0.186609	-0.207709	0.189377	-0.0405568	0.0764462
521.42	520.413	-0.812844	-0.331502	-0.28147	-0.468981	-0.281115	-0.120036	0.0449891	-0.00132425	0.250711	-0.0254799	0.00550146	-0.271238	0.0260901	0.0496186	0.217108	0.209368	-0.127874	-0.0390032	-0.183217	0.367853	0.344058	-0.347794	0.266227	-0.166697	-0.417119	0.219451	0.16496	-0.0912453	0.240257	0.324938	0.289108	0.0710119	0.407174	-0.0252135	0.0839391	-0.0404143	0.162103	0.395291	0.0665178	0.120402	-0.179788	0.0421829	0.00903607	-0.119462	0.168089	-0.430695	-0.307016	0.25404
522.353	521.345	-0.196106	-0.196106	-0.196106	-0.196106	-0.196106	-0.196106	-0.196106	-0.196106	-0.196106	-0.196106	-0.196106	-0.196106	0.637025	0.917785	-0.196106	0.770565	-0.196106	-0.196106	-0.196106	0.608549	-0.196106	-0.196106	0.595565	0.712774	-0.196106	-0.196106	-0.196106	-0.196106	-0.196106	0.828652	-0.196106	-0.196106	-0.196106	-0.196106	-0.196106	-0.196106	0.620331	0.621702	-0.196106	-0.196106	-0.196106	-0.196106	-0.196106	-0.196106	-0.196106	0.832451	-0.196106	-0.196106
522.356	521.349	-0.0197677	-0.0945564	-0.119722	-0.276469	-0.022289	0.0353959	0.0881859	-0.101488	-0.0109243	-0.0289425	-0.142744	-0.508111	0.168027	0.458945	-0.181533	0.297889	-0.105675	-0.015944	-0.0109728	0.110537	-0.12084	-0.35157	0.150261	0.246903	-0.24521	-0.00603982	0.0594553	-0.224635	0.0561454	0.356525	0.0683674	0.138983	-0.0998706	-0.0281986	0.0506092	-0.16073	0.178614	0.167156	0.104335	0.0126462	-0.129703	-0.291155	-0.0287559	0.0222361	-0.063965	0.37246	0.0280194	0.0434977
523.436	522.429	-1.11199	-0.183544	-0.14597	-0.248679	-0.320288	-0.0951567	0.269718	0.078275	0.0268289	-0.125824	-0.102554	0.0457844	-0.0801552	-0.0366531	0.242922	0.215381	-0.0934504	-0.0195732	-0.0445751	0.253386	0.333419	-0.312269	0.249336	-0.100355	-1.11199	0.238076	0.143295	-0.0340898	0.271887	0.468317	0.298497	0.0141117	0.410477	-0.0010559	0.0716778	0.0130805	0.0625656	0.294696	-0.00879047	0.181967	-0.198544	0.103967	-0.0464767	-0.0947636	0.180975	-0.413856	-0.266961	0.311261
524.372	523.364	-0.279727	-0.188554	-0.059106	-0.230768	-0.11556	-0.0734858	0.335892	0.118915	-0.0653413	0.0107301	0.0320806	-0.721477	0.309093	0.324247	-0.0976324	0.480767	-0.216328	0.0677774	-0.0560873	0.280347	0.215673	-0.35439	-0.0810936	0.169798	-0.14775	0.0343193	0.0500558	-0.37501	0.148867	0.38859	0.288368	0.18036	-0.111125	-0.0408545	0.161271	-0.0791783	0.225143	-0.0435388	-0.027778	-0.0464753	-0.0964566	-0.218935	-0.088539	0.104645	-0.0665755	0.0329401	-0.00778978	-0.0322806
546.831	523.842	-0.0897096	-0.0897096	-0.0897096	-0.0897096	-0.0897096	-0.0897096	-0.0897096	-0.0897096	0.656182	-0.0897096	-0.0897096	0.627392	-0.0897096	-0.0897096	-0.0897096	-0.0897096	-0.0897096	-0.0897096	-0.0897096	-0.0897096	-0.0897096	-0.0897096	-0.0897096	-0.0897096	-0.0897096	-0.0897096	-0.0897096	-0.0897096	-0.0897096	-0.0897096	-0.0897096	0.712712	-0.0897096	-0.0897096	-0.0897096	-0.0897096	0.640267	-0.0897096	-0.0897096	-0.0897096	0.702403	-0.0897096	-0.0897096	0.608268	-0.0897096	-0.0897096	-0.0897096	-0.0897096
526.293	525.286	-0.14937	-0.14937	-0.14937	-0.14937	0.603521	-0.14937	-0.14937	-0.14937	-0.14937	-0.14937	-0.14937	-0.14937	-0.14937	0.734489	-0.14937	0.740096	-0.14937	-0.14937	-0.14937	-0.14937	-0.14937	-0.14937	-0.14937	0.578783	-0.14937	0.607756	-0.14937	-0.14937	-0.14937	-0.14937	-0.14937	0.709235	-0.14937	-0.14937	0.906665	-0.14937	0.548687	0.694928	-0.14937	-0.14937	-0.14937	-0.14937	-0.14937	-0.14937	-0.14937	-0.14937	-0.14937	-0.14937
526.375	525.368	-0.250392	-0.250392	-0.250392	-0.250392	-0.250392	-0.250392	0.734411	0.482922	-0.250392	-0.250392	-0.250392	-0.250392	0.565716	0.697263	-0.250392	0.85976	-0.250392	0.490323	-0.250392	0.524778	0.571036	-0.250392	-0.250392	0.542368	-0.250392	0.447644	-0.250392	-0.250392	-0.250392	0.786347	0.644245	-0.250392	-0.250392	-0.250392	0.475557	-0.250392	0.486061	-0.250392	-0.250392	-0.250392	-0.250392	-0.250392	-0.250392	-0.250392	-0.250392	-0.250392	-0.250392	-0.250392
527.183	526.176	-0.0144484	0.0218382	0.0547613	0.024185	0.0581462	-0.00674879	-0.0424444	-0.0183863	-0.0568338	-0.00421065	0.0556589	0.060306	0.0426423	-0.0626965	0.0232022	-0.0319168	0.0293313	-0.0883808	0.0403929	-0.0295657	0.0165982	-0.0571411	0.0389874	-0.0224539	0.0339773	-0.00678689	0.0244228	0.0113588	-0.0467964	0.0720006	0.0633983	0.120651	0.11897	0.00486611	-0.0439593	0.0443958	-0.108663	-0.00556809	-0.0358717	-0.0204205	-0.104699	-0.00961862	0.0174166	-0.0506385	0.0207525	-0.00455631	0.0419572	-0.0601041
531.366	530.359	-0.148905	-0.148905	-0.148905	-0.148905	-0.148905	-0.148905	0.658729	-0.148905	-0.148905	-0.148905	-0.148905	-0.148905	-0.148905	-0.148905	-0.148905	0.688105	-0.148905	-0.148905	-0.148905	0.734783	0.884844	-0.148905	0.614184	-0.148905	-0.148905	-0.148905	0.577519	-0.148905	-0.148905	0.705451	-0.148905	-0.148905	0.692389	-0.148905	-0.148905	-0.148905	-0.148905	-0.148905	-0.148905	-0.148905	-0.148905	-0.148905	-0.148905	-0.148905	-0.148905	-0.148905	-0.148905	-0.148905
531.441	530.434	-0.0906641	-0.0906641	-0.0906641	-0.0906641	-0.0906641	-0.0906641	-0.0906641	-0.0906641	-0.0906641	-0.0906641	-0.0906641	-0.0906641	-0.0906641	-0.0906641	0.646479	-0.0906641	-0.0906641	-0.0906641	-0.0906641	-0.0906641	-0.0906641	-0.0906641	0.607507	-0.0906641	-0.0906641	-0.0906641	-0.0906641	-0.0906641	-0.0906641	-0.0906641	0.63347	-0.0906641	0.773339	-0.0906641	-0.0906641	-0.0906641	-0.0906641	0.717131	0.611294	-0.0906641	-0.0906641	-0.0906641	-0.0906641	-0.0906641	-0.0906641	-0.0906641	-0.0906641	-0.0906641
533.33	532.323	-0.0276392	-0.140577	0.0265838	-0.00328162	-0.148811	0.129608	0.156072	-0.0129181	0.195878	0.149467	-0.38782	-0.0654799	0.1085	-9.63306e-05	0.101131	0.0157278	-0.158545	-0.127658	-0.0460304	0.0819624	0.0734092	-0.118075	0.210837	-0.0103636	-0.207232	-0.0756353	0.109913	-0.0610039	-0.0892692	-0.00108927	-0.106254	-0.0781963	0.405428	-0.0257156	0.120413	0.0639378	-0.211361	0.153522	0.0492236	-0.0445809	0.093459	0.00372091	-0.0109639	0.0174002	0.22939	0.00187007	-0.0715066	-0.126786
533.382	532.374	-0.305623	0.3924	-0.305623	-0.305623	-0.305623	-0.305623	0.568898	-0.305623	0.483718	-0.305623	-0.305623	0.420883	-0.305623	-0.305623	0.440565	0.654966	-0.305623	-0.305623	-0.305623	0.7908	0.701993	-0.305623	-0.305623	-0.305623	-0.305623	0.549138	0.456799	-0.305623	0.441756	0.652205	0.572195	-0.305623	0.680126	-0.305623	0.510815	-0.305623	-0.305623	0.597862	-0.305623	0.421571	-0.305623	-0.305623	-0.305623	-0.305623	-0.305623	-0.305623	-0.305623	0.443252
533.457	532.45	-0.124578	-0.124578	-0.124578	-0.124578	-0.124578	-0.124578	-0.124578	-0.124578	-0.124578	-0.124578	-0.124578	-0.124578	-0.124578	0.582114	-0.124578	-0.124578	-0.124578	-0.124578	-0.124578	0.573366	0.64111	-0.124578	0.589243	0.624921	-0.124578	-0.124578	-0.124578	-0.124578	-0.124578	0.706409	-0.124578	-0.124578	0.758607	-0.124578	-0.124578	-0.124578	-0.124578	0.756515	-0.124578	-0.124578	-0.124578	-0.124578	-0.124578	-0.124578	-0.124578	-0.124578	-0.124578	-0.124578
534.317	533.31	-0.228677	0.569084	0.534551	-0.228677	-0.228677	0.50878	-0.228677	-0.228677	-0.228677	-0.228677	-0.228677	-0.228677	-0.228677	-0.228677	-0.228677	0.529594	-0.228677	-0.228677	-0.228677	-0.228677	-0.228677	-0.228677	-0.228677	-0.228677	-0.228677	-0.228677	-0.228677	-0.228677	0.51598	0.58454	-0.228677	-0.228677	0.595298	0.469261	0.743935	-0.228677	-0.228677	0.563654	-0.228677	0.532355	-0.228677	-0.228677	-0.228677	-0.228677	-0.228677	-0.228677	0.732997	-0.228677
535.397	534.39	0.00209183	0.0450016	-0.0333206	0.123993	0.0687201	-0.752607	0.4478	0.216608	0.0375112	-0.752607	-0.0545833	0.2993	0.262698	0.137614	0.248009	0.374772	-0.752607	-0.00384541	0.504187	0.418769	0.299527	-0.752607	0.0571636	-0.752607	-0.752607	0.136479	0.245328	0.0810845	0.323819	0.562101	0.392776	0.00439193	0.414183	0.255503	-0.0266797	0.150233	-0.0180335	0.253648	-0.752607	0.415094	0.0707266	0.0401047	-0.752607	0.0307386	0.127849	-0.752607	-0.752607	0.186566
536.303	535.296	0.484012	-0.219848	0.575076	0.62954	-0.219848	-0.219848	-0.219848	0.48549	-0.219848	-0.219848	-0.219848	-0.219848	0.6332	0.546626	-0.219848	0.570262	-0.219848	-0.219848	-0.219848	-0.219848	0.563391	-0.219848	-0.219848	0.478136	-0.219848	-0.219848	-0.219848	-0.219848	-0.219848	0.727688	-0.219848	0.524051	-0.219848	-0.219848	0.599508	-0.219848	-0.219848	-0.219848	0.592986	-0.219848	-0.219848	-0.219848	-0.219848	-0.219848	-0.219848	0.504563	-0.219848	-0.219848
536.896	535.889	-0.120877	-0.120877	-0.120877	-0.120877	-0.120877	-0.120877	-0.120877	-0.120877	0.619038	-0.120877	-0.120877	-0.120877	-0.120877	-0.120877	-0.120877	0.660501	-0.120877	-0.120877	-0.120877	0.711216	0.582421	-0.120877	-0.120877	-0.120877	-0.120877	-0.120877	-0.120877	-0.120877	-0.120877	0.577574	0.668496	-0.120877	-0.120877	-0.120877	-0.120877	-0.120877	-0.120877	-0.120877	0.633049	-0.120877	-0.120877	-0.120877	-0.120877	-0.120877	-0.120877	-0.120877	-0.120877	-0.120877
559.398	536.408	-0.511944	0.254861	0.341827	-0.511944	-0.511944	-0.511944	-0.511944	0.30258	0.382004	0.338237	-0.511944	-0.511944	-0.511944	0.276307	0.337623	0.463609	-0.511944	-0.511944	-0.511944	0.589894	0.772489	-0.511944	0.239987	-0.511944	-0.511944	0.379763	-0.511944	0.330689	0.475088	0.639516	0.335797	0.420458	0.552798	-0.511944	0.496283	0.253334	0.285221	0.637439	0.476472	0.341099	-0.511944	-0.511944	0.186037	0.274305	-0.511944	-0.511944	-0.511944	0.560465
535.474	536.481	-0.372865	0.611945	0.680985	0.488181	-0.372865	-0.372865	0.823562	-0.372865	-0.372865	-0.372865	-0.372865	-0.372865	0.715212	0.708932	0.444614	0.445279	-0.372865	0.732371	-0.372865	0.44642	-0.372865	-0.372865	-0.372865	0.796869	-0.372865	0.382251	-0.372865	-0.372865	0.565943	-0.372865	-0.372865	-0.372865	-0.372865	0.325145	0.813794	0.804683	0.885173	-0.372865	-0.372865	-0.372865	-0.372865	-0.372865	-0.372865	-0.372865	-0.372865	0.34317	-0.372865	-0.372865
539.108	538.1	-0.0361081	0.00726416	0.0206734	0.139104	0.00870938	0.153896	0.133261	-0.06284	-0.0514421	0.256676	0.0279219	-0.111934	-0.052346	-0.0920458	0.219072	0.0445555	-0.12214	-0.930211	-0.0271539	0.0983853	0.211588	-0.930211	0.447976	0.0249901	0.0773973	-0.0553086	-0.124017	-0.0550118	-0.108356	0.21225	-0.0428191	-0.042291	0.332204	-0.0118225	0.135839	-0.00491022	-0.128158	0.239718	-0.0206038	0.122909	0.0197388	-0.232208	0.0378619	-0.0304066	0.321963	-0.0151091	0.0900522	-0.099359
539.184	538.176	0.687966	0.659122	0.556959	0.622349	0.570527	-0.255847	-0.255847	0.530298	0.498752	0.485269	0.59767	-0.255847	0.4421	-0.255847	-0.255847	-0.255847	-0.255847	-0.255847	0.503805	0.473924	-0.255847	-0.255847	0.544897	0.530847	0.492752	-0.255847	0.501563	-0.255847	-0.255847	-0.255847	-0.255847	-0.255847	-0.255847	-0.255847	-0.255847	-0.255847	-0.255847	-0.255847	-0.255847	-0.255847	-0.255847	-0.255847	-0.255847	-0.255847	-0.255847	-0.255847	-0.255847	-0.255847
537.408	538.415	-0.186584	-0.186584	-0.186584	-0.186584	-0.186584	-0.186584	0.772086	-0.186584	-0.186584	-0.186584	-0.186584	-0.186584	-0.186584	-0.186584	-0.186584	-0.186584	-0.186584	-0.186584	-0.186584	-0.186584	0.681223	-0.186584	0.629589	-0.186584	-0.186584	-0.186584	-0.186584	-0.186584	0.670636	-0.186584	0.66241	-0.186584	-0.186584	-0.186584	0.51154	-0.186584	0.754584	0.914233	0.552608	-0.186584	-0.186584	0.568207	-0.186584	-0.186584	-0.186584	-0.186584	-0.186584	-0.186584
537.412	538.419	-0.194416	0.648563	-0.194416	-0.194416	-0.194416	-0.194416	-0.194416	-0.194416	0.681863	-0.194416	0.503583	-0.194416	-0.194416	-0.194416	0.753582	-0.194416	-0.194416	-0.194416	-0.194416	0.828871	-0.194416	-0.194416	-0.194416	-0.194416	-0.194416	0.725135	-0.194416	0.539794	-0.194416	0.745059	-0.194416	-0.194416	-0.194416	-0.194416	-0.194416	-0.194416	0.733961	-0.194416	-0.194416	-0.194416	-0.194416	0.65447	-0.194416	-0.194416	-0.194416	-0.194416	-0.194416	0.76735
561.413	538.424	-0.238429	0.0798772	0.099649	-0.139671	-0.161138	-0.0975816	0.0901451	0.0109152	0.23151	0.0411004	-0.262106	-0.0723377	0.0311048	0.034438	0.168985	0.326465	-0.167564	-0.168716	-0.207034	0.445645	0.319748	-1.15698	0.170272	-0.268898	-1.15698	0.206297	0.0803156	-0.0472752	0.305241	0.31106	0.2737	0.137351	0.466927	0.0765892	0.189395	0.0153585	0.00866724	0.427768	0.101951	0.142802	-0.231994	0.0457622	0.0584864	-0.0612073	0.123319	-0.458542	-0.351289	0.258289
537.485	538.492	-0.254252	0.919701	-0.254252	0.820675	-0.254252	-0.254252	-0.254252	0.443893	-0.254252	-0.254252	-0.254252	-0.254252	0.889454	-0.254252	-0.254252	0.697594	-0.254252	-0.254252	-0.254252	-0.254252	-0.254252	-0.254252	-0.254252	1.09596	-0.254252	-0.254252	-0.254252	0.543722	0.943686	-0.254252	-0.254252	-0.254252	-0.254252	-0.254252	-0.254252	0.934278	0.896729	-0.254252	-0.254252	-0.254252	-0.254252	-0.254252	-0.254252	-0.254252	-0.254252	0.729405	-0.254252	-0.254252
537.489	538.497	0.151895	0.874533	0.709241	0.689454	0.357778	-0.709483	0.929797	0.157372	-0.709483	-0.709483	0.135358	-0.0113356	0.791177	0.875231	0.509704	0.437049	-0.709483	0.71151	0.258583	0.553755	-0.709483	-0.709483	-0.709483	1.06056	-0.709483	0.402491	-0.709483	0.256827	0.822883	-0.709483	-0.709483	0.173918	-0.709483	0.183025	0.68776	0.757317	0.831551	-0.709483	-0.709483	-0.709483	-0.709483	-0.709483	-0.709483	0.282702	0.225328	0.508906	-0.709483	-0.709483
540.307	539.299	0.734543	0.46976	0.426345	-0.279336	-0.279336	-0.279336	0.444475	-0.279336	-0.279336	-0.279336	-0.279336	-0.279336	0.587773	1.00919	-0.279336	0.828098	-0.279336	-0.279336	-0.279336	0.421192	-0.279336	-0.279336	-0.279336	-0.279336	-0.279336	-0.279336	-0.279336	-0.279336	-0.279336	0.625062	0.614026	-0.279336	-0.279336	-0.279336	0.609211	-0.279336	0.451932	-0.279336	0.661455	-0.279336	-0.279336	-0.279336	-0.279336	-0.279336	0.418624	0.699522	-0.279336	0.49623
563.429	540.439	-0.184048	0.0803776	-0.092491	-0.159886	-0.26002	-0.239273	0.365487	0.0066666	0.0200659	-0.168668	-0.289116	0.25999	-0.0831325	0.0937181	0.207003	0.364859	-0.195887	-0.129975	-0.0445169	0.416693	0.305117	-1.22798	0.136713	-0.514238	-0.52978	0.153411	0.0315008	-0.122648	0.258638	0.554922	0.228543	0.0790055	0.47793	0.0461814	0.048077	-0.0897161	-0.0603528	0.285536	-0.0209127	0.32241	-0.2489	0.0791962	0.0216453	-0.0969326	0.0818732	-0.465845	-0.37003	0.395144
540.331	541.339	0.00971826	0.106317	0.0560446	0.0163707	0.204466	0.0545878	0.18085	-0.0802735	-0.290457	-0.200103	-0.106332	-0.988625	0.167645	0.226601	-0.191197	0.0412993	-0.178871	0.0725665	-0.115725	0.0333033	0.132068	-0.192418	-0.080665	0.0956546	-0.210004	0.0461092	-0.177553	-0.142804	0.0949915	0.325441	0.15112	0.117266	-0.0247741	-0.00666269	0.284811	0.0198052	0.488441	0.00749906	0.0216196	-0.0682062	-0.0701297	-0.174768	-0.00393952	-0.00689455	-0.122266	0.235993	-0.0116065	-0.0671589
566.322	543.333	0.542229	0.114638	0.39898	-0.0248228	-0.0785399	0.0519293	0.189529	0.068201	-0.0614157	-0.0648727	-0.494413	-0.405392	0.249435	0.611455	-0.416227	0.237067	-0.237825	-0.0644697	-0.11293	0.0509217	-0.342317	0.0775641	-0.0951746	-0.0938199	-0.308971	-0.133594	-0.170506	-0.135398	-0.160505	0.29423	0.0773308	0.0340192	-0.253067	0.249843	0.449292	-0.11319	0.237557	0.149949	0.246199	-0.228777	0.0835531	-0.0541723	-0.186092	0.140297	-0.0641475	0.0180153	-0.168876	-0.110411
544.341	543.334	-0.844665	-0.844665	0.311686	-0.844665	0.096527	0.199376	0.264675	0.16817	0.178387	0.231389	-0.145759	-0.844665	0.303418	0.627444	-0.844665	0.499651	-0.0267375	0.0687974	0.0735718	0.144936	-0.0509702	0.176757	0.112094	0.192596	-0.844665	0.0369473	0.0886433	-0.0187674	0.037989	0.556396	0.288867	0.222481	-0.0564332	0.340571	0.470747	-0.844665	0.404962	0.420652	0.342206	0.0103283	0.171439	0.0719903	0.019099	0.299356	0.0507754	-0.844665	0.0434562	-0.844665
544.808	543.8	-0.227044	0.4794	0.50659	-0.227044	-0.227044	0.563418	-0.227044	-0.227044	-0.227044	-0.227044	-0.227044	-0.227044	-0.227044	-0.227044	-0.227044	-0.227044	0.504158	0.470941	-0.227044	-0.227044	0.521027	-0.227044	-0.227044	-0.227044	-0.227044	-0.227044	-0.227044	-0.227044	0.558342	-0.227044	-0.227044	-0.227044	0.593497	-0.227044	0.482134	-0.227044	-0.227044	-0.227044	-0.227044	0.586976	0.522738	-0.227044	0.542699	0.550595	-0.227044	0.526148	-0.227044	0.537891
566.889	543.9	-0.693163	-0.693163	0.0792374	-0.693163	-0.693163	-0.693163	0.0056499	0.164069	0.0200895	-0.693163	-0.693163	0.187659	0.169678	0.0367139	0.0997061	-0.693163	0.243234	0.159139	-0.693163	0.00494242	-0.693163	0.259085	0.062952	-0.693163	0.0864988	0.363376	0.141389	0.186662	0.158953	0.24713	0.259028	0.240293	0.241328	0.277227	0.0975036	0.272127	0.240493	0.243437	0.23122	0.233522	0.351993	0.215448	0.25687	0.389601	0.269449	0.142109	0.255757	0.29382
545.344	544.337	0.785992	0.547513	-0.552953	-0.552953	-0.552953	0.622601	0.634166	0.560989	0.504199	0.594969	0.227484	-0.552953	-0.552953	-0.552953	0.144998	0.840887	-0.552953	-0.552953	-0.552953	-0.552953	0.282524	0.464818	-0.552953	0.598519	-0.552953	-0.552953	0.467211	0.383264	-0.552953	0.887556	0.67137	-0.552953	-0.552953	0.754405	0.84377	0.342336	-0.552953	-0.552953	-0.552953	-0.552953	0.550392	0.475367	-0.552953	0.663757	-0.552953	-0.552953	-0.552953	0.452023
545.493	544.486	-0.129924	-0.129924	-0.129924	-0.129924	-0.129924	-0.129924	-0.129924	-0.129924	-0.129924	-0.129924	-0.129924	-0.129924	0.716277	0.970705	-0.129924	-0.129924	-0.129924	0.62039	-0.129924	0.61891	-0.129924	-0.129924	-0.129924	0.613588	-0.129924	-0.129924	-0.129924	-0.129924	0.747284	-0.129924	-0.129924	-0.129924	-0.129924	-0.129924	-0.129924	0.568235	0.601422	-0.129924	-0.129924	-0.129924	-0.129924	-0.129924	-0.129924	-0.129924	-0.129924	-0.129924	-0.129924	-0.129924
568.338	545.349	0.480818	0.201732	0.342711	0.132153	0.138499	-0.182866	0.107654	-0.18143	-0.14532	-0.0827663	-0.973703	-0.18723	0.337577	0.602617	-0.973703	0.368829	-0.275332	-0.0897578	-0.0900158	0.237282	-0.973703	-0.220685	0.0674932	0.145683	-0.250405	-0.131015	-0.0184618	-0.0787481	-0.00975004	0.326426	-0.0813733	0.11428	-0.170923	-0.0389572	0.367345	0.137156	0.0105964	0.0248218	0.196781	0.0653847	0.203002	-0.201869	0.127205	0.0264134	0.160567	0.387354	-0.105178	0.117574
547.436	546.429	-0.182977	-0.182977	-0.182977	-0.182977	-0.182977	-0.182977	-0.182977	-0.182977	-0.182977	-0.182977	-0.182977	-0.182977	-0.182977	0.609132	-0.182977	-0.182977	-0.182977	-0.182977	-0.182977	0.711699	0.530061	-0.182977	0.584466	-0.182977	-0.182977	-0.182977	0.514974	-0.182977	0.543148	0.586221	-0.182977	-0.182977	0.564307	-0.182977	-0.182977	-0.182977	0.591515	0.627396	0.520834	0.569385	-0.182977	-0.182977	-0.182977	-0.182977	-0.182977	-0.182977	-0.182977	-0.182977
547.509	546.502	-0.20484	-0.20484	-0.20484	-0.20484	-0.20484	-0.20484	0.636197	-0.20484	-0.20484	-0.20484	-0.20484	-0.20484	0.841831	1.17901	-0.20484	0.562478	-0.20484	0.612511	-0.20484	0.644191	-0.20484	-0.20484	-0.20484	0.856148	-0.20484	-0.20484	-0.20484	-0.20484	0.853635	-0.20484	-0.20484	-0.20484	-0.20484	-0.20484	0.493162	0.68359	-0.20484	-0.20484	-0.20484	-0.20484	-0.20484	-0.20484	-0.20484	-0.20484	-0.20484	-0.20484	-0.20484	-0.20484
548.372	547.364	-0.078346	-0.078346	-0.078346	-0.078346	-0.078346	-0.078346	-0.078346	-0.078346	-0.078346	-0.078346	-0.078346	-0.078346	-0.078346	0.788811	-0.078346	0.670469	-0.078346	-0.078346	-0.078346	-0.078346	-0.078346	-0.078346	-0.078346	0.641952	-0.078346	-0.078346	-0.078346	-0.078346	-0.078346	0.804718	-0.078346	-0.078346	-0.078346	-0.078346	-0.078346	-0.078346	-0.078346	-0.078346	-0.078346	-0.078346	-0.078346	-0.078346	-0.078346	-0.078346	-0.078346	0.61962	-0.078346	-0.078346
570.867	547.878	0.479287	-0.285524	0.437455	-0.285524	-0.285524	-0.285524	0.423031	0.466918	-0.285524	-0.285524	-0.285524	0.476864	-0.285524	-0.285524	-0.285524	-0.285524	-0.285524	0.541247	-0.285524	-0.285524	-0.285524	0.494355	-0.285524	0.412423	-0.285524	-0.285524	-0.285524	0.456887	-0.285524	0.51361	0.419028	-0.285524	-0.285524	0.483304	0.484749	-0.285524	-0.285524	-0.285524	-0.285524	0.451834	-0.285524	-0.285524	-0.285524	0.470788	0.484038	-0.285524	0.424913	0.426936
549.452	548.445	-0.357717	-0.357717	-0.357717	-0.357717	-0.357717	-0.357717	-0.357717	-0.357717	0.483652	-0.357717	-0.357717	-0.357717	0.458309	-0.357717	0.626731	0.405827	-0.357717	-0.357717	-0.357717	0.481926	0.461949	-0.357717	0.605923	-0.357717	-0.357717	0.428153	0.369661	-0.357717	0.407218	0.479828	0.646431	0.452197	0.741388	-0.357717	-0.357717	-0.357717	0.345932	0.819164	0.506154	0.600018	-0.357717	0.36932	-0.357717	-0.357717	-0.357717	-0.357717	-0.357717	0.34377
550.387	549.38	-0.276268	-0.276268	-0.276268	-0.276268	-0.276268	-0.276268	0.561992	-0.276268	0.427343	-0.276268	-0.276268	-0.276268	0.504902	0.606716	-0.276268	0.621945	-0.276268	-0.276268	0.425384	0.530111	0.57273	-0.276268	-0.276268	0.589927	-0.276268	-0.276268	0.451699	-0.276268	0.544045	0.722899	0.474994	0.691455	-0.276268	-0.276268	-0.276268	-0.276268	-0.276268	0.541099	-0.276268	0.421699	-0.276268	-0.276268	-0.276268	-0.276268	-0.276268	-0.276268	0.427903	-0.276268
550.873	549.866	-0.439731	0.463188	-0.439731	0.264426	0.55596	0.28978	-0.439731	0.441718	0.280323	0.392761	0.813539	-0.439731	0.420112	-0.439731	0.297503	0.277064	-0.439731	-0.439731	0.391864	0.4217	0.383479	-0.439731	-0.439731	-0.439731	0.337782	-0.439731	-0.439731	0.393795	0.298881	0.327351	0.476304	0.274117	-0.439731	0.295534	-0.439731	0.391955	0.258278	-0.439731	-0.439731	0.2665	-0.439731	-0.439731	0.433508	-0.439731	-0.439731	-0.439731	0.276082	0.390321
572.864	549.875	-0.247222	0.655948	-0.247222	-0.247222	-0.247222	0.482892	-0.247222	-0.247222	0.676825	0.450757	0.460854	-0.247222	0.551108	-0.247222	-0.247222	-0.247222	-0.247222	-0.247222	-0.247222	-0.247222	0.472687	-0.247222	0.514374	-0.247222	-0.247222	-0.247222	0.485503	-0.247222	0.467124	-0.247222	-0.247222	0.546881	-0.247222	-0.247222	-0.247222	0.467752	-0.247222	0.5676	-0.247222	-0.247222	0.496582	0.616267	-0.247222	-0.247222	-0.247222	0.492388	-0.247222	-0.247222
551.467	550.46	-0.261475	-0.261475	-0.261475	-0.261475	-0.261475	-0.261475	-0.261475	-0.261475	0.509825	-0.261475	-0.261475	-0.261475	-0.261475	0.534453	0.556602	0.513612	-0.261475	-0.261475	-0.261475	0.539063	-0.261475	-0.261475	0.517447	-0.261475	-0.261475	-0.261475	-0.261475	-0.261475	0.585316	0.558276	0.554055	0.578639	0.818118	-0.261475	0.436464	-0.261475	-0.261475	0.684484	-0.261475	0.545803	-0.261475	-0.261475	-0.261475	-0.261475	-0.261475	-0.261475	-0.261475	0.504628
552.403	551.396	-0.158268	-0.158268	-0.158268	-0.158268	-0.158268	-0.158268	0.794746	-0.158268	-0.158268	-0.158268	-0.158268	-0.158268	0.539824	0.701677	-0.158268	0.586029	-0.158268	-0.158268	-0.158268	0.635701	0.601159	-0.158268	-0.158268	-0.158268	-0.158268	-0.158268	-0.158268	-0.158268	0.75102	0.541953	0.603559	-0.158268	-0.158268	-0.158268	-0.158268	-0.158268	0.575034	-0.158268	-0.158268	-0.158268	-0.158268	-0.158268	-0.158268	-0.158268	-0.158268	-0.158268	-0.158268	-0.158268
576.281	553.292	0.190578	0.000636178	0.111541	-0.0138639	-0.0834617	0.0329362	0.0909842	-0.0144205	-0.109476	-0.128034	-0.426042	-0.441126	0.121999	0.108316	-0.110001	0.212994	-0.047333	-0.0776161	-0.144246	-0.0439891	0.0165042	-0.140852	-0.0218285	-0.210633	-0.153618	0.0869141	-0.135027	-0.218612	-0.0315423	0.360467	0.103499	0.0995467	0.11519	0.117117	0.167424	-0.0832398	0.0461698	-0.0619901	0.104161	0.065709	0.0223511	-0.0848586	0.00305727	0.0318794	0.00290755	0.255579	0.0793934	0.0724011
554.902	553.895	0.0551459	-0.0709665	-0.035219	-0.0687311	-0.0601333	-0.0495889	0.134161	-0.031689	0.0609588	0.042005	-0.292662	0.0010997	0.0434295	-0.0969066	-0.105191	0.0913552	-0.00106472	-0.0199273	0.0530733	-0.0876459	-0.0889749	-0.0128537	-0.0228381	0.0104649	0.0543453	0.101697	0.040549	-0.0132146	0.00894662	0.108868	0.0508427	0.0774036	-0.004761	-0.0109164	-0.00616269	-0.0587964	-0.0442912	-0.0568563	-0.0085718	0.106145	-0.0856785	0.0410705	0.00877323	0.0347229	0.0562747	-0.0322729	0.078147	0.0180091
555.073	554.065	0.304363	0.298925	0.440688	0.357194	0.315811	0.301409	0.474292	0.291157	-0.545686	0.337034	0.155528	-0.545686	0.169866	-0.545686	0.383222	0.193387	-0.545686	-0.545686	-0.545686	0.152278	0.337667	-0.545686	0.458135	0.203408	0.326599	-0.545686	0.186499	0.186602	-0.545686	0.220268	-0.545686	-0.545686	0.483503	0.194562	-0.545686	0.322908	-0.545686	0.324066	-0.545686	0.240317	-0.545686	0.214433	-0.545686	0.152386	0.368216	0.267722	0.288049	-0.545686
554.303	555.31	0.598097	-0.129475	-0.129475	-0.129475	-0.129475	-0.129475	-0.129475	-0.129475	-0.129475	-0.129475	-0.129475	-0.129475	-0.129475	0.836963	-0.129475	-0.129475	-0.129475	-0.129475	-0.129475	-0.129475	-0.129475	-0.129475	-0.129475	-0.129475	-0.129475	-0.129475	-0.129475	-0.129475	0.623724	0.676526	-0.129475	-0.129475	-0.129475	-0.129475	-0.129475	-0.129475	0.755483	0.772857	-0.129475	-0.129475	-0.129475	-0.129475	-0.129475	0.605774	-0.129475	0.568514	-0.129475	-0.129475
557.457	556.45	-0.796725	-0.0299842	0.0218952	0.0154036	-0.796725	-0.796725	-0.796725	0.244288	0.259123	0.0830996	0.0580741	-0.796725	0.0979772	-0.0461525	0.224583	0.103629	-0.0728801	0.0119963	-0.0497875	0.295144	0.37987	-0.796725	0.330737	0.237811	-0.015858	0.162356	-0.0866896	0.149653	0.275682	0.24256	0.284451	0.385511	0.361436	0.0837807	0.112088	0.0774634	0.218932	0.124805	0.286765	0.135609	-0.0986955	0.047904	0.0788009	0.127146	-0.0215521	-0.796725	-0.0986156	0.262806
559.473	558.465	-0.854272	-0.0794493	-0.854272	-0.0177739	-0.854272	-0.156188	-0.119588	-0.0197783	0.112817	-0.0490713	-0.036455	-0.125848	0.201868	0.161259	0.269399	0.148579	-0.0874884	0.0798518	-0.117123	0.29218	0.32742	-0.0514707	0.355836	0.259379	-0.854272	0.218207	0.0194296	0.176313	0.265948	0.099495	0.32934	0.351266	0.425649	0.098424	0.100617	-0.00828528	0.133653	0.192901	0.221272	0.12429	0.059793	-0.0298992	0.0124771	0.0392425	-0.10332	-0.147022	-0.854272	0.255186
561.362	560.354	0.34068	0.204331	0.311188	0.348283	0.0527483	0.187047	0.212867	0.0407589	0.278643	0.298315	-0.815115	0.210128	0.0472233	0.0914737	0.09945	0.0205496	-0.815115	0.0250513	-0.00482559	0.0321166	0.0591024	0.0057828	0.166294	0.0407854	-0.815115	-0.105323	0.071624	0.222051	-0.815115	-0.0303165	-0.117162	-0.0733504	0.504327	0.193658	0.250299	0.152669	-0.815115	0.157311	0.207891	-0.0612614	0.181526	0.083169	-0.0873583	0.0768612	0.219663	-0.0105512	0.0142591	-0.815115
561.488	560.481	-0.633233	-0.633233	-0.633233	-0.633233	-0.633233	-0.633233	0.275729	0.20415	0.142812	-0.633233	-0.633233	-0.633233	0.396579	0.526192	0.318043	0.286327	0.0973795	0.325909	0.0872622	0.389435	0.23117	0.0837608	0.217843	0.418753	-0.633233	0.243201	-0.633233	0.121657	0.43281	-0.633233	0.348698	0.315796	0.279473	0.169057	0.14543	0.133587	0.414956	0.22258	-0.633233	0.183229	0.823853	0.0647639	0.176603	0.438071	-0.633233	0.138077	-0.633233	0.360101
561.48	562.487	-0.468103	0.884733	0.817231	0.713315	-0.468103	-0.468103	0.952683	-0.468103	-0.468103	-0.468103	-0.468103	-0.468103	0.769622	0.946731	-0.468103	0.578899	-0.468103	0.797093	0.301661	0.696539	-0.468103	-0.468103	-0.468103	0.83455	-0.468103	0.459104	-0.468103	-0.468103	0.767301	-0.468103	0.229917	0.269577	-0.468103	0.307569	-0.468103	0.806117	0.989697	-0.468103	-0.468103	-0.468103	-0.468103	-0.468103	-0.468103	0.452235	-0.468103	0.296306	-0.468103	-0.468103
561.489	562.497	0.156708	1.03393	0.855857	0.738613	0.058514	-0.938703	1.05417	0.236132	-0.938703	-0.938703	0.215606	-0.938703	0.860463	1.07499	0.517429	0.489849	-0.938703	0.923893	0.15285	0.721397	-0.211929	-0.938703	-0.938703	0.952345	-0.938703	0.443933	-0.938703	0.0691823	0.857872	-0.938703	-0.0698791	0.214206	-0.938703	0.139311	0.867831	0.855969	1.1134	-0.938703	-0.0410729	-0.938703	-0.240766	-0.136056	-0.938703	0.457365	-0.0521	0.262947	-0.938703	-0.187552
564.307	563.299	-0.274841	-0.274841	0.672822	-0.274841	-0.274841	0.427697	-0.274841	-0.274841	-0.274841	-0.274841	-0.274841	-0.274841	0.665827	0.909646	-0.274841	0.922216	-0.274841	-0.274841	-0.274841	0.447902	-0.274841	-0.274841	0.423105	-0.274841	-0.274841	-0.274841	-0.274841	-0.274841	-0.274841	0.602438	0.559372	0.816051	-0.274841	0.682276	0.790246	-0.274841	0.627649	-0.274841	0.493806	-0.274841	-0.274841	-0.274841	-0.274841	-0.274841	-0.274841	-0.274841	-0.274841	0.578382
563.495	564.503	-0.544262	1.16579	0.963375	0.916793	-0.544262	-0.544262	1.11472	-0.544262	-0.544262	-0.544262	0.290303	-0.544262	0.993827	1.30202	0.683984	-0.544262	-0.544262	1.03518	0.407782	0.849616	-0.544262	-0.544262	-0.544262	1.16546	-0.544262	-0.544262	-0.544262	-0.544262	1.05679	-0.544262	0.154209	-0.544262	-0.544262	-0.544262	0.870441	0.931783	1.00094	-0.544262	-0.544262	-0.544262	-0.544262	-0.544262	-0.544262	0.397421	0.229113	-0.544262	-0.544262	-0.544262
563.505	564.512	0.0864236	1.2758	0.961414	0.938639	0.153946	-1.15461	1.19469	0.103037	-1.15461	-0.286514	0.0808462	-0.0507328	1.03597	1.34455	0.553148	0.446836	-1.15461	1.03559	0.228915	0.871721	-0.456446	-1.15461	-1.15461	1.27943	-1.15461	0.354146	-1.15461	0.0425279	1.10694	-1.15461	-0.228084	0.25047	-1.15461	0.0107349	0.819703	0.905756	1.04922	-0.296796	-1.15461	-1.15461	-0.296807	-0.0586585	-0.400761	0.2339	-0.0736394	0.358793	-1.15461	-0.311832
564.331	565.339	0.306532	0.415949	-0.416666	-0.416666	0.288089	0.347359	0.407486	0.283879	-0.416666	-0.416666	-0.416666	-0.416666	0.324975	0.692922	-0.416666	0.369161	-0.416666	0.48671	0.344303	0.44268	-0.416666	-0.416666	0.351262	-0.416666	-0.416666	-0.416666	0.386166	-0.416666	0.547438	0.52017	0.281458	0.360668	-0.416666	-0.416666	0.552879	-0.416666	0.760884	0.402838	-0.416666	-0.416666	-0.416666	-0.416666	-0.416666	0.436933	-0.416666	0.370039	-0.416666	-0.416666
565.448	566.455	-0.189633	0.850331	-0.189633	0.508306	-0.189633	-0.189633	0.717018	-0.189633	-0.189633	-0.189633	-0.189633	-0.189633	-0.189633	0.691671	0.611124	-0.189633	-0.189633	-0.189633	-0.189633	0.760238	-0.189633	-0.189633	-0.189633	-0.189633	-0.189633	-0.189633	-0.189633	-0.189633	0.664947	-0.189633	0.527338	-0.189633	-0.189633	-0.189633	-0.189633	-0.189633	0.852605	0.68251	-0.189633	-0.189633	-0.189633	-0.189633	-0.189633	-0.189633	-0.189633	-0.189633	-0.189633	-0.189633
565.521	566.528	-0.458642	1.13177	-0.458642	-0.458642	-0.458642	-0.458642	1.03257	0.239376	-0.458642	-0.458642	-0.458642	-0.458642	0.866337	1.43005	0.539161	0.398864	-0.458642	0.767621	0.459668	0.890672	-0.458642	-0.458642	-0.458642	1.11471	-0.458642	0.358267	-0.458642	-0.458642	1.09831	-0.458642	-0.458642	-0.458642	-0.458642	-0.458642	0.840573	0.623599	0.923902	-0.458642	-0.458642	-0.458642	-0.458642	-0.458642	-0.458642	0.430397	-0.458642	0.450579	-0.458642	-0.458642
568.341	567.334	-0.283103	-0.283103	-0.283103	-0.283103	-0.283103	0.654162	-0.283103	0.541882	0.418849	-0.283103	-0.283103	-0.283103	-0.283103	-0.283103	-0.283103	-0.283103	-0.283103	-0.283103	-0.283103	0.471597	-0.283103	-0.283103	-0.283103	-0.283103	-0.283103	-0.283103	0.557386	0.502784	0.501037	-0.283103	0.653988	0.867167	-0.283103	0.463054	0.970484	-0.283103	0.985612	-0.283103	-0.283103	-0.283103	-0.283103	0.445076	-0.283103	0.514605	-0.283103	-0.283103	0.414833	-0.283103
566.347	567.354	0.40691	0.527977	0.351895	-0.402342	0.420394	-0.402342	0.498116	-0.402342	-0.402342	-0.402342	-0.402342	-0.402342	0.45354	0.698888	-0.402342	0.343375	-0.402342	0.424521	-0.402342	-0.402342	-0.402342	-0.402342	0.327474	0.440855	-0.402342	0.425318	-0.402342	-0.402342	0.361379	0.470258	-0.402342	0.378211	-0.402342	-0.402342	0.408244	0.407334	0.711697	0.295623	0.340705	-0.402342	-0.402342	-0.402342	0.378012	-0.402342	-0.402342	0.57409	-0.402342	-0.402342
567.464	568.471	-0.303967	0.722688	-0.303967	0.542299	-0.303967	-0.303967	0.809103	-0.303967	-0.303967	-0.303967	-0.303967	-0.303967	0.488747	0.571282	0.710408	0.532184	-0.303967	0.407335	-0.303967	0.884975	0.489753	-0.303967	-0.303967	0.419148	-0.303967	-0.303967	-0.303967	-0.303967	0.588144	0.546446	-0.303967	-0.303967	0.557434	-0.303967	-0.303967	-0.303967	0.666114	0.70088	-0.303967	0.393966	-0.303967	-0.303967	-0.303967	-0.303967	-0.303967	-0.303967	-0.303967	-0.303967
568.363	569.37	-0.548706	0.436301	0.340926	0.149305	0.26005	-0.548706	0.592399	-0.548706	-0.548706	-0.548706	-0.548706	-0.548706	0.566684	0.700527	0.244103	0.356278	-0.548706	0.554235	-0.548706	0.357082	0.248396	-0.548706	-0.548706	0.409246	-0.548706	0.363644	-0.548706	-0.548706	0.539786	0.572082	0.450523	0.506238	-0.548706	0.292444	0.633323	0.40197	0.840482	0.204084	0.216451	-0.548706	-0.548706	-0.548706	-0.548706	0.335233	-0.548706	0.33868	-0.548706	0.152433
570.876	569.869	-0.0115634	0.0364518	-0.0144533	0.0166537	0.0394973	0.0056082	-0.00589476	0.00712845	-0.0165999	0.0373284	-0.0292057	-0.111332	0.0458203	-0.101284	0.0100049	0.0639108	-0.00196909	0.00710016	0.0232487	-0.0974952	0.0331959	-0.071345	-0.0607265	-0.0220448	0.0239741	-0.0237486	0.047621	-0.0425981	0.0592894	0.0640767	0.00723292	0.107753	-0.00358152	-0.0458966	-0.0984906	-0.0329721	0.0241198	-0.0415433	0.0221756	0.0304704	-0.00466453	0.00332201	0.0999181	-0.0154972	0.020068	-0.0518674	0.0217365	0.0390508
573.452	572.445	-0.291106	-0.291106	-0.291106	-0.291106	-0.291106	-0.291106	-0.291106	0.470362	0.555651	-0.291106	-0.291106	-0.291106	0.46641	-0.291106	0.47718	0.407489	-0.291106	-0.291106	-0.291106	0.516494	0.463173	-0.291106	0.423211	-0.291106	-0.291106	0.4456	-0.291106	-0.291106	-0.291106	0.406887	0.498953	0.479665	0.521619	-0.291106	-0.291106	-0.291106	0.542595	0.590048	-0.291106	0.458212	-0.291106	-0.291106	-0.291106	-0.291106	-0.291106	-0.291106	-0.291106	0.415732
573.448	574.455	-0.111204	0.806024	-0.111204	-0.111204	-0.111204	-0.111204	-0.111204	-0.111204	-0.111204	-0.111204	0.669202	-0.111204	0.667943	-0.111204	-0.111204	-0.111204	-0.111204	-0.111204	-0.111204	-0.111204	-0.111204	-0.111204	-0.111204	-0.111204	-0.111204	-0.111204	0.675855	0.586812	-0.111204	-0.111204	-0.111204	-0.111204	-0.111204	-0.111204	-0.111204	-0.111204	-0.111204	0.663862	0.712059	-0.111204	-0.111204	-0.111204	-0.111204	-0.111204	-0.111204	-0.111204	-0.111204	-0.111204
575.468	574.46	-0.919095	0.0200009	-0.09646	0.0769799	-0.221076	-0.0660313	-0.0370686	0.519325	0.354913	0.24184	0.224038	-0.158901	0.378117	0.101821	0.376085	0.275768	-0.0452735	0.158189	-0.0347878	0.382324	0.511249	-0.145579	0.34069	0.216913	-0.0605272	0.377105	0.134496	0.273641	-0.919095	0.296745	-0.919095	0.533754	0.463201	-0.919095	-0.919095	0.0858246	0.259198	0.421461	-0.919095	0.28525	-0.059005	0.0766722	-0.919095	0.139047	-0.0994166	-0.919095	0.0420253	0.430299
577.451	576.443	-0.215587	-0.215587	-0.215587	-0.215587	-0.215587	-0.215587	0.692316	-0.215587	-0.215587	-0.215587	-0.215587	-0.215587	0.7164	0.987323	-0.215587	0.664977	-0.215587	-0.215587	-0.215587	0.606869	-0.215587	-0.215587	-0.215587	0.874627	-0.215587	-0.215587	-0.215587	-0.215587	0.65686	-0.215587	-0.215587	-0.215587	-0.215587	-0.215587	0.713213	0.645117	0.626704	-0.215587	-0.215587	-0.215587	-0.215587	-0.215587	-0.215587	0.525458	-0.215587	-0.215587	-0.215587	-0.215587
577.483	576.476	-1.12257	-0.137076	-0.287927	-0.0132276	-0.219706	-0.24311	-0.248976	0.214025	0.136299	0.0471748	-0.0499226	-0.200441	0.21042	-0.0667999	0.256899	0.193474	-0.229574	-0.00477108	-0.233366	0.27318	0.259146	-0.369362	0.285928	0.0258028	-0.284701	0.282999	-0.0533614	0.21335	0.232151	-0.00173724	0.376294	0.379665	0.433087	-0.0429311	-0.0446169	-0.119223	0.0304264	0.288573	0.272593	0.252955	-0.0822425	-0.114689	-0.027321	0.0207918	-0.13918	-0.423864	-0.25563	0.280678
579.499	578.491	-0.678967	0.129838	-0.678967	0.139923	0.0189662	-0.678967	-0.678967	0.169463	-0.678967	-0.678967	0.0595788	0.187196	0.38812	0.313791	0.342817	0.390559	0.124808	0.144213	-0.678967	0.388272	0.434284	-0.678967	0.354031	0.304672	-0.678967	0.395672	0.150731	0.336924	0.353326	0.219803	0.476795	0.406829	0.554505	0.157768	0.190977	-0.678967	0.0982814	0.283312	0.122996	0.361412	0.175837	-0.678967	-0.678967	0.104117	0.112421	-0.678967	-0.678967	0.481087
581.159	582.166	-0.128668	0.767327	-0.128668	0.63842	-0.128668	-0.128668	0.906568	-0.128668	-0.128668	-0.128668	-0.128668	-0.128668	0.799226	0.704479	0.569269	-0.128668	-0.128668	-0.128668	-0.128668	-0.128668	-0.128668	-0.128668	-0.128668	1.14743	-0.128668	-0.128668	-0.128668	-0.128668	-0.128668	-0.128668	-0.128668	-0.128668	-0.128668	-0.128668	-0.128668	-0.128668	-0.128668	-0.128668	-0.128668	-0.128668	-0.128668	-0.128668	-0.128668	-0.128668	-0.128668	-0.128668	-0.128668	-0.128668
583.256	582.248	-0.364354	-0.12078	0.0110694	-0.077076	-0.0672043	-0.00471337	0.124454	-0.0620438	0.0808346	0.0735395	0.0626187	-0.201852	0.048582	0.424679	0.0960123	0.322929	-0.0595468	0.0400986	0.112581	0.192977	0.0437771	-0.296375	0.00484888	0.131548	0.0316143	-0.0650479	0.00708704	-0.0951097	0.116554	-0.0556416	-0.00851819	0.254291	0.0219593	0.0210464	0.110157	0.00477358	0.116912	0.0871577	0.10583	-0.156524	-0.294563	0.0378906	0.0295169	0.0710747	-0.166797	-0.0658856	-0.221574	-0.142319
583.154	584.162	-0.323619	-0.323619	-0.323619	-0.323619	-0.323619	-0.323619	-0.323619	-0.323619	-0.323619	-0.323619	-0.323619	-0.323619	0.490198	-0.323619	-0.323619	0.50855	-0.323619	0.478045	0.643778	0.374975	-0.323619	0.747183	-0.323619	-0.323619	-0.323619	0.658503	0.727806	-0.323619	-0.323619	-0.323619	-0.323619	-0.323619	-0.323619	-0.323619	-0.323619	0.468844	-0.323619	0.593344	-0.323619	0.819848	-0.323619	-0.323619	0.819447	0.67679	-0.323619	0.572007	0.762062	-0.323619
[truncated: 1,054 more rows]
[truncated: 2 more columns]

## Sheet: Supplementary Table S3
Supplementary Table S3. Metabolic features with class annotations.
[truncated: 1,875 more rows]

## Sheet: Supplementary Table S4
Supplementary Table S4.Welch's t-test of metabolic features across baseline and follow-up samples.
ID	foldChange	log2FC	log2FC.95.CI.lower	log2FC.95.CI.upper	pvalue	padj	sig	name
[truncated: 1,874 more rows]

## Sheet: Supplementary Table S5
Supplementary Table S5. Annotated metabolites significantly different between pre- and post-treatment samples.
[truncated: 8 more rows]

[truncated: 3 more sheets: Supplementary Table S6, Supplementary Table S7, Supplementary Table S8]
